# Supplementary material for: (3RS,4SR)-Methyl 4-(2-chloro-5,8-di­methoxy­quinolin-3-yl)-1-phenyl­pyrrolidine-3-carboxyl­ate
Source: Acta Crystallogr Sect E Struct Rep Online. 2008 Oct 9;64(Pt 11):o2089–90. doi: 10.1107/S1600536808031838 (PMC2959501; doi:10.1107/S1600536808031838)
Supplement: Supplementary file 1 [file e-64-o2089-sup1.cif]

##############################################################################
###                                                                        ###
###        Electronic paper (Acta Crystallographica Section E)             ###
###                                                                        ###
##############################################################################
#                                                                            #
# This CIF contains the data in a paper accepted for publication in Acta     #
# Crystallographica Section E. It conforms to the requirements of Notes      #
# for Authors for Section E, and has been peer reviewed under the auspices   #
# of the IUCr Commission on Journals.                                        #
#                                                                            #
# Full details of the Crystallographic Information File format               #
# are given in the paper "The Crystallographic Information File (CIF):       #
# a New Standard Archive File for Crystallography" by S. R. Hall, F. H.      #
# Allen and I. D. Brown [Acta Cryst. (1991), A47, 655-685].                  #
#                                                                            #
# The current version of the core CIF dictionary is obtainable from          #
# ftp://ftp.iucr.org/pub/cif_core.dic. The current version number is 2.4.    #
#                                                                            #
# Software is freely available for graphical display of the structure(s) in  #
# this CIF.  For information consult the CIF home page http://www.iucr.org/  #
# cif/home.html                                                              #
#                                                                            #
# This file may be used for bona fide research purposes within the           #
# scientific community so long as proper attribution is given to the journal # 
# article from which it was obtained.                                        #
#                                                                            #
##############################################################################
                                             
data_global
_audit_creation_method     'WinGX routine-INITIALISE'
_journal_date_recd_electronic     2008-09-21
_journal_date_accepted     2008-10-02
_journal_name_full     'Acta Crystallographica, Section E'
_journal_year     2008
_journal_volume     64
_journal_issue     11
_journal_page_first     o2089
_journal_page_last     o2090
_journal_paper_category     QO
_journal_coeditor_code     DN2384
_publ_contact_author_name     'Sofiane, Bouacida '
_publ_contact_author_address
;
 Laboratoire de Chimie Mol\'eculaire,
 du Contr\^ole de l'Environnement et de Mesures Physico-Chimiques
 Facult\'e des Sciences, D\'epartement de Chimie,
 Universit\'e Mentouri, 25000 Constantine
 Algeria
;
_publ_contact_author_email     bouacida_sofiane@yahoo.fr
_publ_contact_author_fax     '00 (213) 31 81 88 16'
_publ_contact_author_phone     '00 (213) 74 45 27 14'
_publ_section_title
;
(3<i>RS</i>,4<i>SR</i>)-Methyl
4-(2-chloro-5,8-dimethoxyquinolin-3-yl)-1-phenylpyrrolidine-3-carboxylate
;
loop_
    _publ_author_name
    _publ_author_footnote
    _publ_author_address
    'Saida Benzerka' .
;
Laboratoire des Produits Naturels,
d'Origine V\'eg\'etale et de Synth\`ese Organique
PHYSYNOR
Universit\'e Mentouri--Constantine
25000 Constantine
Algeria
;
    'Abdelmalek Bouraiou' .
;
Laboratoire des Produits Naturels,
d'Origine V\'eg\'etale et de Synth\`ese Organique
PHYSYNOR
Universit\'e Mentouri--Constantine
25000 Constantine
Algeria
;
    'Sofiane Bouacida'
;
Correspondence address: Laboratoire de Chimie Mol\'eculaire,
 du Contr\^ole de l'Environnement et de Mesures Physico-Chimiques,
 Facult\'e des Sciences, D\'epartement de Chimie,
 Universit\'e Mentouri, 25000 Constantine,
 Algeria.
;
;
D\'epartement de Chimie,
Facult\'e des Sciences et Sciences de l'Ing\'enieur,
Universit\'e A. Mira de B\'ejaia,
Route Targua Ouzmour, 06000 B\'ejaia,
Algeria
;
    'Salah Rhouati' .
;
Laboratoire des Produits Naturels,
d'Origine V\'eg\'etale et de Synth\`ese Organique
PHYSYNOR
Universit\'e Mentouri--Constantine
25000 Constantine
Algeria
;
    'Ali Belfaitah' .
;
Laboratoire des Produits Naturels,
d'Origine V\'eg\'etale et de Synth\`ese Organique
PHYSYNOR
Universit\'e Mentouri--Constantine
25000 Constantine
Algeria
;
data_I
_chemical_name_systematic
;
(3<i>RS</i>,4<i>SR</i>)-Methyl
4-(2-chloro-5,8-dimethoxyquinolin-3-yl)-1-phenylpyrrolidine-3-carboxylate
;
_chemical_name_common     ?
_chemical_formula_moiety     'C23 H23 Cl N2 O4'
_chemical_formula_sum     'C23 H23 Cl N2 O4'
_chemical_formula_structural     'C23 H23 Cl N2 O4'
_chemical_formula_iupac     'C23 H23 Cl N2 O4'
_chemical_formula_weight     426.88
_symmetry_cell_setting     monoclinic
_symmetry_space_group_name_H-M     'P 21/c'
_symmetry_space_group_name_Hall     '-P 2ybc'
loop_
    _symmetry_equiv_pos_as_xyz
    'x, y, z'
    '-x, y+1/2, -z+1/2'
    '-x, -y, -z'
    'x, -y-1/2, z-1/2'
_cell_length_a     9.5790(10)
_cell_length_b     17.5180(10)
_cell_length_c     12.944(2)
_cell_angle_alpha     90
_cell_angle_beta     109.01(2)
_cell_angle_gamma     90
_cell_volume     2053.6(5)
_cell_formula_units_Z     4
_cell_measurement_reflns_used     4717
_cell_measurement_theta_min     2.03
_cell_measurement_theta_max     27.50
_cell_measurement_temperature     296(2)
_exptl_crystal_description     Needle
_exptl_crystal_colour     White
_exptl_crystal_size_max     0.15
_exptl_crystal_size_mid     0.06
_exptl_crystal_size_min     0.05
_exptl_crystal_density_diffrn     1.381
_exptl_crystal_density_method     'not measured'
_exptl_crystal_F_000     896
_exptl_absorpt_coefficient_mu     0.219
_exptl_absorpt_correction_type     none
_diffrn_ambient_temperature     296(2)
_diffrn_radiation_type     MoK\a
_diffrn_radiation_wavelength     0.71073
_diffrn_radiation_monochromator     graphite
_diffrn_measurement_device_type     'Nonius KappaCCD'
_diffrn_measurement_method     '\f scans, and \w scans with \k offsets'
_diffrn_reflns_number     9271
_diffrn_reflns_av_R_equivalents     0.0255
_diffrn_reflns_av_sigmaI/netI     0.0371
_diffrn_reflns_theta_min     2.03
_diffrn_reflns_theta_max     27.50
_diffrn_reflns_theta_full     27.50
_diffrn_measured_fraction_theta_max     0.999
_diffrn_measured_fraction_theta_full     0.999
_diffrn_reflns_limit_h_min     -12
_diffrn_reflns_limit_h_max     12
_diffrn_reflns_limit_k_min     -22
_diffrn_reflns_limit_k_max     22
_diffrn_reflns_limit_l_min     -16
_diffrn_reflns_limit_l_max     16
_diffrn_standards_decay_%     0
_refine_special_details
;
Refinement of <i>F</i>^2^ against ALL reflections. The weighted <i>R</i>-factor
<i>wR</i> and goodness of fit <i>S</i> are based on <i>F</i>^2^, conventional
<i>R</i>-factors <i>R</i> are based on <i>F</i>, with <i>F</i> set to zero for
negative <i>F</i>^2^. The threshold expression of <i>F</i>^2^ >
\s(<i>F</i>^2^) is used only for calculating <i>R</i>-factors(gt) <i>etc</i>.
and is not relevant to the choice of reflections for refinement.
<i>R</i>-factors based on <i>F</i>^2^ are statistically about twice as large
as those based on <i>F</i>, and <i>R</i>- factors based on ALL data will be
even larger.
;
_reflns_number_total     4717
_reflns_number_gt     3062
_reflns_threshold_expression     I>2\s(I)
_refine_ls_structure_factor_coef     Fsqd
_refine_ls_matrix_type     full
_refine_ls_R_factor_all     0.0876
_refine_ls_R_factor_gt     0.0551
_refine_ls_wR_factor_gt     0.1523
_refine_ls_wR_factor_ref     0.1779
_refine_ls_goodness_of_fit_ref     1.031
_refine_ls_restrained_S_all     1.031
_refine_ls_number_reflns     4717
_refine_ls_number_parameters     274
_refine_ls_number_restraints     0
_refine_ls_hydrogen_treatment     constr
_refine_ls_weighting_scheme     calc
_refine_ls_weighting_details
           'calc w=1/[\s^2^(Fo^2^)+(0.102P)^2^+0.336P] where P=(Fo^2^+2Fc^2^)/3'
_atom_sites_solution_hydrogens     geom
_atom_sites_solution_primary     direct
_atom_sites_solution_secondary     difmap
_refine_ls_shift/su_max     0.000
_refine_ls_shift/su_mean     0.000
_refine_diff_density_max     0.384
_refine_diff_density_min     -0.331
_refine_ls_extinction_method     none
_refine_ls_extinction_coef     ?
loop_
    _atom_type_symbol
    _atom_type_description
    _atom_type_scat_dispersion_real
    _atom_type_scat_dispersion_imag
    _atom_type_scat_source
    'C' 'C' 0.0033 0.0016
                         'International Tables Vol C Tables 4.2.6.8 and 6.1.1.4'
    'H' 'H' 0.0000 0.0000
                         'International Tables Vol C Tables 4.2.6.8 and 6.1.1.4'
    'N' 'N' 0.0061 0.0033
                         'International Tables Vol C Tables 4.2.6.8 and 6.1.1.4'
    'O' 'O' 0.0106 0.0060
                         'International Tables Vol C Tables 4.2.6.8 and 6.1.1.4'
    'Cl' 'Cl' 0.1484 0.1585
                         'International Tables Vol C Tables 4.2.6.8 and 6.1.1.4'
_computing_data_collection     'COLLECT (Nonius, 1998)'
_computing_cell_refinement     'SCALEPACK (Otwinowski & Minor, 1997)'
_computing_data_reduction     'DENZO and SCALEPACK (Otwinowski & Minor, 1997)'
_computing_structure_solution     'SIR2002 (Burla <i>et al.</i>,  2003)'
_computing_structure_refinement     'SHELXL97 (Sheldrick, 2008)'
_computing_molecular_graphics
;
ORTEPIII (Burnett & Johnson, 1996), ORTEP-3 for Windows (Farrugia,
1997) and
CAMERON (Pearce <i>et al.</i>,  2000)
;
_computing_publication_material
                                'PLATON (Spek, 2003) and WinGX (Farrugia, 1999)'
loop_
    _atom_site_type_symbol
    _atom_site_label
    _atom_site_fract_x
    _atom_site_fract_y
    _atom_site_fract_z
    _atom_site_U_iso_or_equiv
    _atom_site_adp_type
    _atom_site_calc_flag
    _atom_site_refinement_flags
    _atom_site_occupancy
    _atom_site_disorder_assembly
    _atom_site_disorder_group
    C C2 0.4396(2) 0.31838(12) -0.07671(19) 0.0457(5) Uani d . 1 . .
    C C3 0.3691(3) 0.26052(12) -0.03567(19) 0.0482(5) Uani d . 1 . .
    C C4 0.3895(3) 0.18796(12) -0.0673(2) 0.0494(5) Uani d . 1 . .
    H H4 0.3446 0.1473 -0.0443 0.059 Uiso calc R 1 . .
    C C5 0.4777(2) 0.17338(11) -0.13446(18) 0.0417(5) Uani d . 1 . .
    C C6 0.5028(3) 0.09863(12) -0.16864(19) 0.0463(5) Uani d . 1 . .
    C C7 0.5869(3) 0.08969(13) -0.2347(2) 0.0514(5) Uani d . 1 . .
    H H7 0.6021 0.0411 -0.2580 0.062 Uiso calc R 1 . .
    C C8 0.6515(3) 0.15355(14) -0.2683(2) 0.0526(6) Uani d . 1 . .
    H H8 0.7089 0.1461 -0.3131 0.063 Uiso calc R 1 . .
    C C9 0.6317(2) 0.22567(13) -0.23653(18) 0.0465(5) Uani d . 1 . .
    C C10 0.5433(2) 0.23684(12) -0.16778(17) 0.0417(5) Uani d . 1 . .
    C C11 0.4590(4) -0.03500(14) -0.1605(3) 0.0733(8) Uani d . 1 . .
    H H11A 0.4239 -0.0394 -0.2387 0.110 Uiso calc R 1 . .
    H H11B 0.4054 -0.0697 -0.1300 0.110 Uiso calc R 1 . .
    H H11C 0.5623 -0.0473 -0.1334 0.110 Uiso calc R 1 . .
    C C12 0.7822(3) 0.28219(17) -0.3307(3) 0.0708(8) Uani d . 1 . .
    H H12A 0.8597 0.2464 -0.2973 0.106 Uiso calc R 1 . .
    H H12B 0.8247 0.3308 -0.3377 0.106 Uiso calc R 1 . .
    H H12C 0.7244 0.2640 -0.4017 0.106 Uiso calc R 1 . .
    C C13 0.2718(3) 0.27974(13) 0.0337(2) 0.0520(6) Uani d . 1 . .
    H H13 0.3102 0.3251 0.0781 0.062 Uiso calc R 1 . .
    C C14 0.1144(3) 0.29516(14) -0.0433(2) 0.0559(6) Uani d . 1 . .
    H H14 0.1170 0.3162 -0.1129 0.067 Uiso calc R 1 . .
    C C15 0.0444(3) 0.21579(13) -0.0605(2) 0.0548(6) Uani d . 1 . .
    H H15A -0.0596 0.2188 -0.0682 0.066 Uiso calc R 1 . .
    H H15B 0.0544 0.1921 -0.1255 0.066 Uiso calc R 1 . .
    C C16 0.2513(3) 0.21506(13) 0.10654(19) 0.0487(5) Uani d . 1 . .
    H H16A 0.3385 0.1830 0.1305 0.058 Uiso calc R 1 . .
    H H16B 0.2314 0.2351 0.1702 0.058 Uiso calc R 1 . .
    C C17 0.0583(2) 0.11625(12) 0.08000(18) 0.0441(5) Uani d . 1 . .
    C C18 -0.0791(3) 0.08503(13) 0.0195(2) 0.0500(5) Uani d . 1 . .
    H H18 -0.1277 0.1023 -0.0511 0.060 Uiso calc R 1 . .
    C C19 -0.1420(3) 0.02882(15) 0.0646(2) 0.0619(7) Uani d . 1 . .
    H H19 -0.2333 0.0089 0.0237 0.074 Uiso calc R 1 . .
    C C20 -0.0738(3) 0.00156(15) 0.1677(3) 0.0694(8) Uani d . 1 . .
    H H20 -0.1182 -0.0361 0.1971 0.083 Uiso calc R 1 . .
    C C21 0.0624(3) 0.03104(15) 0.2276(2) 0.0651(7) Uani d . 1 . .
    H H21 0.1104 0.0127 0.2976 0.078 Uiso calc R 1 . .
    C C22 0.1281(3) 0.08755(13) 0.1845(2) 0.0519(6) Uani d . 1 . .
    H H22 0.2199 0.1066 0.2259 0.062 Uiso calc R 1 . .
    C C23 0.0291(3) 0.34891(17) 0.0089(3) 0.0662(7) Uani d . 1 . .
    C C24 -0.1671(4) 0.4343(2) -0.0293(4) 0.1079(13) Uani d . 1 . .
    H H24A -0.2517 0.4048 -0.0297 0.162 Uiso calc R 1 . .
    H H24B -0.1985 0.4769 -0.0781 0.162 Uiso calc R 1 . .
    H H24C -0.1176 0.4527 0.0433 0.162 Uiso calc R 1 . .
    Cl Cl1 0.41733(7) 0.41375(3) -0.04310(5) 0.0582(2) Uani d . 1 . .
    N N1 0.5228(2) 0.30920(10) -0.13716(15) 0.0447(4) Uani d . 1 . .
    N N2 0.1249(2) 0.17236(11) 0.03698(15) 0.0487(5) Uani d . 1 . .
    O O1 0.4375(2) 0.04110(9) -0.13011(16) 0.0635(5) Uani d . 1 . .
    O O2 0.6896(2) 0.29035(10) -0.26382(16) 0.0650(5) Uani d . 1 . .
    O O3 0.0479(4) 0.3523(2) 0.1042(3) 0.1496(14) Uani d . 1 . .
    O O4 -0.0678(3) 0.38737(15) -0.0644(2) 0.0947(8) Uani d . 1 . .
loop_
    _atom_site_aniso_label
    _atom_site_aniso_U_11
    _atom_site_aniso_U_22
    _atom_site_aniso_U_33
    _atom_site_aniso_U_12
    _atom_site_aniso_U_13
    _atom_site_aniso_U_23
    C2 0.0513(12) 0.0368(10) 0.0521(12) -0.0025(9) 0.0211(10) 0.0011(9)
    C3 0.0518(13) 0.0418(11) 0.0572(14) -0.0015(9) 0.0262(11) -0.0001(9)
    C4 0.0542(13) 0.0390(10) 0.0623(14) -0.0046(9) 0.0292(11) 0.0025(10)
    C5 0.0422(11) 0.0385(10) 0.0478(12) -0.0029(8) 0.0192(9) 0.0003(8)
    C6 0.0469(12) 0.0387(11) 0.0562(13) -0.0012(9) 0.0210(10) -0.0010(9)
    C7 0.0578(14) 0.0439(11) 0.0571(14) 0.0027(10) 0.0249(11) -0.0048(10)
    C8 0.0566(14) 0.0570(13) 0.0535(13) 0.0023(11) 0.0306(11) 0.0002(10)
    C9 0.0472(12) 0.0485(12) 0.0480(12) -0.0020(9) 0.0215(10) 0.0055(9)
    C10 0.0404(11) 0.0412(11) 0.0447(12) -0.0007(8) 0.0155(9) 0.0037(8)
    C11 0.088(2) 0.0378(12) 0.106(2) -0.0050(13) 0.0492(18) -0.0099(13)
    C12 0.0718(18) 0.0793(18) 0.0783(19) 0.0021(14) 0.0476(16) 0.0170(15)
    C13 0.0581(14) 0.0469(12) 0.0550(14) -0.0054(10) 0.0239(11) -0.0039(10)
    C14 0.0670(15) 0.0525(13) 0.0547(14) 0.0026(11) 0.0288(12) 0.0043(11)
    C15 0.0602(14) 0.0527(13) 0.0488(13) -0.0032(11) 0.0142(11) 0.0016(10)
    C16 0.0485(12) 0.0512(12) 0.0483(12) -0.0079(10) 0.0183(10) -0.0035(9)
    C17 0.0476(12) 0.0414(10) 0.0514(12) -0.0012(9) 0.0270(10) -0.0052(9)
    C18 0.0488(13) 0.0509(12) 0.0552(13) -0.0036(10) 0.0238(11) -0.0106(10)
    C19 0.0585(15) 0.0552(13) 0.0839(19) -0.0132(12) 0.0394(14) -0.0167(13)
    C20 0.081(2) 0.0564(15) 0.089(2) -0.0128(14) 0.0530(18) 0.0000(14)
    C21 0.0787(18) 0.0627(15) 0.0649(16) 0.0021(14) 0.0386(14) 0.0115(12)
    C22 0.0537(13) 0.0528(13) 0.0548(14) -0.0039(10) 0.0252(11) 0.0017(10)
    C23 0.0716(17) 0.0722(17) 0.0677(18) 0.0082(14) 0.0403(15) 0.0035(14)
    C24 0.075(2) 0.119(3) 0.134(3) 0.026(2) 0.040(2) -0.042(3)
    Cl1 0.0772(4) 0.0366(3) 0.0688(4) -0.0023(3) 0.0349(3) -0.0035(2)
    N1 0.0473(10) 0.0404(9) 0.0491(10) -0.0048(8) 0.0194(8) 0.0008(7)
    N2 0.0488(10) 0.0526(11) 0.0449(10) -0.0100(8) 0.0153(8) 0.0012(8)
    O1 0.0766(12) 0.0357(8) 0.0950(14) -0.0065(8) 0.0510(11) -0.0048(8)
    O2 0.0799(12) 0.0537(10) 0.0820(13) -0.0051(9) 0.0546(11) 0.0084(8)
    O3 0.196(3) 0.168(3) 0.098(2) 0.098(3) 0.065(2) 0.008(2)
    O4 0.0841(15) 0.1037(17) 0.0949(17) 0.0388(13) 0.0272(13) -0.0179(13)
_geom_special_details
;
All e.s.d.'s (except the e.s.d. in the dihedral angle between two l.s. planes)
are estimated using the full covariance matrix. The cell e.s.d.'s are taken
into account individually in the estimation of e.s.d.'s in distances, angles
and torsion angles; correlations between e.s.d.'s in cell parameters are only
used when they are defined by crystal symmetry. An approximate (isotropic)
treatment of cell e.s.d.'s is used for estimating e.s.d.'s involving l.s.
planes.
;
loop_
    _geom_bond_atom_site_label_1
    _geom_bond_atom_site_label_2
    _geom_bond_site_symmetry_2
    _geom_bond_distance
    _geom_bond_publ_flag
    C2 N1 . 1.296(3) ?
    C2 C3 . 1.414(3) ?
    C2 Cl1 . 1.757(2) ?
    C3 C4 . 1.369(3) ?
    C3 C13 . 1.528(3) ?
    C4 C5 . 1.419(3) ?
    C4 H4 . 0.9300 ?
    C5 C10 . 1.412(3) ?
    C5 C6 . 1.427(3) ?
    C6 C7 . 1.362(3) ?
    C6 O1 . 1.363(3) ?
    C7 C8 . 1.413(3) ?
    C7 H7 . 0.9300 ?
    C8 C9 . 1.361(3) ?
    C8 H8 . 0.9300 ?
    C9 O2 . 1.358(3) ?
    C9 C10 . 1.427(3) ?
    C10 N1 . 1.361(3) ?
    C11 O1 . 1.424(3) ?
    C11 H11A . 0.9600 ?
    C11 H11B . 0.9600 ?
    C11 H11C . 0.9600 ?
    C12 O2 . 1.434(3) ?
    C12 H12A . 0.9600 ?
    C12 H12B . 0.9600 ?
    C12 H12C . 0.9600 ?
    C13 C16 . 1.527(3) ?
    C13 C14 . 1.536(4) ?
    C13 H13 . 0.9800 ?
    C14 C15 . 1.528(3) ?
    C14 C23 . 1.540(4) ?
    C14 H14 . 0.9800 ?
    C15 N2 . 1.460(3) ?
    C15 H15A . 0.9700 ?
    C15 H15B . 0.9700 ?
    C16 N2 . 1.458(3) ?
    C16 H16A . 0.9700 ?
    C16 H16B . 0.9700 ?
    C17 N2 . 1.384(3) ?
    C17 C22 . 1.393(3) ?
    C17 C18 . 1.405(3) ?
    C18 C19 . 1.379(3) ?
    C18 H18 . 0.9300 ?
    C19 C20 . 1.368(4) ?
    C19 H19 . 0.9300 ?
    C20 C21 . 1.382(4) ?
    C20 H20 . 0.9300 ?
    C21 C22 . 1.384(3) ?
    C21 H21 . 0.9300 ?
    C22 H22 . 0.9300 ?
    C23 O3 . 1.190(4) ?
    C23 O4 . 1.281(4) ?
    C24 O4 . 1.439(3) ?
    C24 H24A . 0.9600 ?
    C24 H24B . 0.9600 ?
    C24 H24C . 0.9600 ?
loop_
    _geom_angle_atom_site_label_1
    _geom_angle_atom_site_label_2
    _geom_angle_atom_site_label_3
    _geom_angle_site_symmetry_1
    _geom_angle_site_symmetry_3
    _geom_angle
    _geom_angle_publ_flag
    N1 C2 C3 . . 126.9(2) ?
    N1 C2 Cl1 . . 114.55(15) ?
    C3 C2 Cl1 . . 118.52(17) ?
    C4 C3 C2 . . 114.9(2) ?
    C4 C3 C13 . . 123.70(19) ?
    C2 C3 C13 . . 121.36(19) ?
    C3 C4 C5 . . 121.5(2) ?
    C3 C4 H4 . . 119.3 ?
    C5 C4 H4 . . 119.3 ?
    C10 C5 C4 . . 117.30(19) ?
    C10 C5 C6 . . 119.41(18) ?
    C4 C5 C6 . . 123.29(18) ?
    C7 C6 O1 . . 125.5(2) ?
    C7 C6 C5 . . 119.60(19) ?
    O1 C6 C5 . . 114.91(18) ?
    C6 C7 C8 . . 120.6(2) ?
    C6 C7 H7 . . 119.7 ?
    C8 C7 H7 . . 119.7 ?
    C9 C8 C7 . . 121.6(2) ?
    C9 C8 H8 . . 119.2 ?
    C7 C8 H8 . . 119.2 ?
    O2 C9 C8 . . 126.0(2) ?
    O2 C9 C10 . . 115.04(19) ?
    C8 C9 C10 . . 118.99(19) ?
    N1 C10 C5 . . 121.56(18) ?
    N1 C10 C9 . . 118.70(18) ?
    C5 C10 C9 . . 119.73(19) ?
    O1 C11 H11A . . 109.5 ?
    O1 C11 H11B . . 109.5 ?
    H11A C11 H11B . . 109.5 ?
    O1 C11 H11C . . 109.5 ?
    H11A C11 H11C . . 109.5 ?
    H11B C11 H11C . . 109.5 ?
    O2 C12 H12A . . 109.5 ?
    O2 C12 H12B . . 109.5 ?
    H12A C12 H12B . . 109.5 ?
    O2 C12 H12C . . 109.5 ?
    H12A C12 H12C . . 109.5 ?
    H12B C12 H12C . . 109.5 ?
    C16 C13 C3 . . 115.15(19) ?
    C16 C13 C14 . . 103.61(19) ?
    C3 C13 C14 . . 108.3(2) ?
    C16 C13 H13 . . 109.8 ?
    C3 C13 H13 . . 109.8 ?
    C14 C13 H13 . . 109.8 ?
    C15 C14 C13 . . 103.03(19) ?
    C15 C14 C23 . . 110.5(2) ?
    C13 C14 C23 . . 111.8(2) ?
    C15 C14 H14 . . 110.4 ?
    C13 C14 H14 . . 110.4 ?
    C23 C14 H14 . . 110.4 ?
    N2 C15 C14 . . 105.40(19) ?
    N2 C15 H15A . . 110.7 ?
    C14 C15 H15A . . 110.7 ?
    N2 C15 H15B . . 110.7 ?
    C14 C15 H15B . . 110.7 ?
    H15A C15 H15B . . 108.8 ?
    N2 C16 C13 . . 104.32(19) ?
    N2 C16 H16A . . 110.9 ?
    C13 C16 H16A . . 110.9 ?
    N2 C16 H16B . . 110.9 ?
    C13 C16 H16B . . 110.9 ?
    H16A C16 H16B . . 108.9 ?
    N2 C17 C22 . . 120.6(2) ?
    N2 C17 C18 . . 121.5(2) ?
    C22 C17 C18 . . 117.8(2) ?
    C19 C18 C17 . . 120.1(2) ?
    C19 C18 H18 . . 120.0 ?
    C17 C18 H18 . . 120.0 ?
    C20 C19 C18 . . 121.8(3) ?
    C20 C19 H19 . . 119.1 ?
    C18 C19 H19 . . 119.1 ?
    C19 C20 C21 . . 118.7(2) ?
    C19 C20 H20 . . 120.6 ?
    C21 C20 H20 . . 120.6 ?
    C20 C21 C22 . . 120.8(3) ?
    C20 C21 H21 . . 119.6 ?
    C22 C21 H21 . . 119.6 ?
    C21 C22 C17 . . 120.8(2) ?
    C21 C22 H22 . . 119.6 ?
    C17 C22 H22 . . 119.6 ?
    O3 C23 O4 . . 124.8(3) ?
    O3 C23 C14 . . 124.3(3) ?
    O4 C23 C14 . . 110.9(2) ?
    O4 C24 H24A . . 109.5 ?
    O4 C24 H24B . . 109.5 ?
    H24A C24 H24B . . 109.5 ?
    O4 C24 H24C . . 109.5 ?
    H24A C24 H24C . . 109.5 ?
    H24B C24 H24C . . 109.5 ?
    C2 N1 C10 . . 117.82(18) ?
    C17 N2 C16 . . 120.98(18) ?
    C17 N2 C15 . . 122.38(19) ?
    C16 N2 C15 . . 111.38(18) ?
    C6 O1 C11 . . 117.75(19) ?
    C9 O2 C12 . . 117.3(2) ?
    C23 O4 C24 . . 117.5(3) ?
loop_
    _geom_hbond_atom_site_label_D
    _geom_hbond_atom_site_label_H
    _geom_hbond_atom_site_label_A
    _geom_hbond_site_symmetry_A
    _geom_hbond_distance_DH
    _geom_hbond_distance_HA
    _geom_hbond_distance_DA
    _geom_hbond_angle_DHA
    C12 H12B Cg1 4_665 0.96 2.67 3.601(3) 164.2
