# Supplementary material for: (3RS,4SR)-Methyl 4-(2-chloro-5,8-di­methoxy­quinolin-3-yl)-1-phenyl­pyrrolidine-3-carboxyl­ate
Source: Acta Crystallogr Sect E Struct Rep Online. 2008 Oct 9;64(Pt 11):o2089–90. doi: 10.1107/S1600536808031838 (PMC2959501; doi:10.1107/S1600536808031838)
Supplement: Supplementary file 2 [file e-64-o2089-Isup2.hkl]

#
# h,k,l, Fc-squared, Fo-squared, sigma(Fo-squared) and status flag
#
data_I
_shelx_title ' sb10 in P 21/c'
_shelx_refln_list_code          4
_shelx_F_calc_maximum      191.60
_exptl_crystal_F_000       896.00
_reflns_d_resolution_high  0.7696
 
loop_
 _symmetry_equiv_pos_as_xyz
 'x, y, z'
 '-x, y+1/2, -z+1/2'
 '-x, -y, -z'
 'x, -y-1/2, z-1/2'
 
_cell_length_a     9.5790
_cell_length_b    17.5180
_cell_length_c    12.9440
_cell_angle_alpha  90.000
_cell_angle_beta  109.010
_cell_angle_gamma  90.000
 
_shelx_F_squared_multiplier     1.000
 
loop_
 _refln_index_h
 _refln_index_k
 _refln_index_l
 _refln_F_squared_calc
 _refln_F_squared_meas
 _refln_F_squared_sigma
 _refln_observed_status
   1   0   0     2014.79     1591.96     39.32 o
   3   0   0      664.07      716.64     13.84 o
   4   0   0     1454.10     1579.94     29.62 o
   5   0   0      314.51      423.32      8.98 o
   6   0   0     1473.51     1591.80     29.51 o
   7   0   0        0.05        0.60      2.99 o
   8   0   0        3.33        5.38      4.18 o
   9   0   0       26.83       22.11      5.38 o
  10   0   0       59.93       27.49      7.77 o
  11   0   0       10.60       19.12      8.37 o
   1   1   0     1685.52     1168.04    358.14 o
   2   1   0      903.52      947.09     14.22 o
   3   1   0     3745.29     3554.68     40.36 o
   4   1   0       12.38       18.26      1.54 o
   5   1   0      610.90      648.38      9.48 o
   6   1   0        0.70        7.17      2.11 o
   7   1   0      438.69      442.81      8.44 o
   8   1   0      388.71      378.79     14.36 o
   9   1   0       30.21       16.73      3.80 o
  10   1   0       42.17       31.38      4.65 o
  11   1   0        0.27       -5.44      5.44 o
   0   2   0     7933.44     7818.86    178.96 o
   1   2   0     2274.46     1485.45    268.48 o
   2   2   0     4457.40     4162.03     41.94 o
   3   2   0     3222.85     3091.38     35.43 o
   4   2   0     1064.45     1067.13     13.72 o
   5   2   0      174.24      172.98      4.19 o
   6   2   0      323.28      326.29      6.13 o
   7   2   0      164.82      194.00      5.30 o
   8   2   0      324.17      336.21     11.07 o
   9   2   0        8.24        9.49      3.30 o
  10   2   0        9.62        3.30      5.98 o
  11   2   0       33.28       25.58      6.30 o
   1   3   0      188.65      183.14      2.97 o
   2   3   0     3611.06     3427.24     38.70 o
   3   3   0      869.41      930.59     10.81 o
   4   3   0     1143.14     1007.00     12.95 o
   5   3   0      182.23      210.71      4.60 o
   6   3   0       91.83       99.31      5.98 o
   7   3   0       85.42       85.81      6.28 o
   8   3   0        0.29        0.00      2.54 o
   9   3   0       23.92       18.08      8.37 o
  10   3   0       60.10       75.63      8.07 o
  11   3   0        2.61       -2.39      5.07 o
   0   4   0      296.00      250.04      4.67 o
   1   4   0     1054.33      933.85     12.73 o
   2   4   0     4268.06     4466.60     50.97 o
   3   4   0       11.75       20.37      1.79 o
   4   4   0      132.95      137.90      2.96 o
   5   4   0        8.12        1.54      1.43 o
   6   4   0        5.83        9.65      2.69 o
   7   4   0        2.18       -0.90      3.29 o
   8   4   0       33.66       28.89      3.15 o
   9   4   0       13.30       11.73      3.30 o
  10   4   0       45.71       40.41      4.97 o
  11   4   0       54.21       52.69      6.03 o
   1   5   0      343.76      321.59      4.67 o
   2   5   0     2038.29     1997.37     22.35 o
   3   5   0      243.48      300.85      5.28 o
   4   5   0       61.50       62.26      2.54 o
   5   5   0        1.57        2.30      1.43 o
   6   5   0       71.25       88.47      3.38 o
   7   5   0      194.11      186.51      5.27 o
   8   5   0        2.61        3.75      2.30 o
   9   5   0       29.08       39.93     10.16 o
  10   5   0        1.70        6.95      4.00 o
  11   5   0       12.02       18.98      6.96 o
   0   6   0     1689.98     1384.30     20.61 o
   1   6   0     2640.01     2682.36     29.22 o
   2   6   0      113.30      122.88      3.15 o
   3   6   0       12.00        6.99      1.27 o
   4   6   0      267.52      236.55      9.88 o
   5   6   0      770.74      745.90     11.88 o
   6   6   0      701.45      716.94     12.96 o
   7   6   0       27.70       33.47      2.87 o
   8   6   0       36.04       33.99      3.73 o
   9   6   0       34.83       37.05      5.27 o
  10   6   0        3.70        2.61      5.02 o
  11   6   0        0.22       -4.38     11.05 o
   1   7   0       31.92       29.99      1.87 o
   2   7   0      146.85      125.97      7.48 o
   3   7   0     1215.32     1379.17     15.94 o
   4   7   0       23.57        7.97      1.87 o
   5   7   0      415.16      412.31      8.05 o
   6   7   0       16.18       20.42      4.18 o
   7   7   0        0.99        3.68      2.99 o
   8   7   0       32.49       34.74      6.57 o
   9   7   0        2.38        5.38      4.23 o
  10   7   0        1.17       -5.87      5.87 o
  11   7   0        4.07        3.14      7.26 o
   0   8   0     2446.29     2731.58     38.51 o
   1   8   0     3439.86     3437.05     37.04 o
   2   8   0      147.72      187.16      4.00 o
   3   8   0     1029.79     1129.56     15.06 o
   4   8   0       31.90       48.93      3.29 o
   5   8   0       31.70       25.75      2.39 o
   6   8   0        3.49        4.78      1.99 o
   7   8   0      366.86      375.22     11.97 o
   8   8   0        8.84        6.53      7.77 o
   9   8   0       12.80       10.16      5.49 o
  10   8   0       18.34        9.92      5.27 o
  11   8   0        7.02        8.96      7.53 o
   1   9   0      573.17      587.38      8.03 o
   2   9   0      334.56      307.46      5.99 o
   3   9   0      584.32      610.36     19.49 o
   4   9   0     1244.34     1337.02     16.57 o
   5   9   0       70.81       66.70      2.72 o
   6   9   0      357.28      347.73      7.58 o
   7   9   0      230.82      243.94      6.74 o
   8   9   0       22.29       15.98      2.67 o
   9   9   0        6.55        7.43      4.42 o
  10   9   0       41.06       42.76      7.17 o
   0  10   0     2712.43     2929.66     46.41 o
   1  10   0        3.07       -1.87      1.87 o
   2  10   0      105.12       94.85      3.38 o
   3  10   0       61.25       68.30      3.57 o
   4  10   0        1.05        5.22      3.88 o
   5  10   0      130.68      118.88      5.68 o
   6  10   0      385.70      409.99      8.67 o
   7  10   0        2.04        3.47      1.99 o
   8  10   0        0.51        0.25      3.43 o
   9  10   0       25.07       17.33      5.07 o
  10  10   0       41.19       57.45      9.56 o
   1  11   0       26.10       27.74      2.30 o
   2  11   0      146.45      142.61      4.19 o
   3  11   0       28.91       23.37      3.29 o
   4  11   0       95.32       76.51      3.87 o
   5  11   0       53.58       43.75     10.46 o
   6  11   0       40.45       36.16      2.54 o
   7  11   0        3.93        6.36      2.08 o
   8  11   0        0.20       -2.36      3.87 o
   9  11   0        1.51       -2.03      4.16 o
  10  11   0        6.44        2.79      5.93 o
   0  12   0      168.53      188.61     15.55 o
   1  12   0      540.47      448.16     10.19 o
   2  12   0      527.04      575.64      9.04 o
   3  12   0       54.95       52.43      3.57 o
   4  12   0      385.68      450.60      8.92 o
   5  12   0      204.57      184.09      7.18 o
   6  12   0       11.36       11.99      2.99 o
   7  12   0       30.58       30.40      8.37 o
   8  12   0        6.87        2.69      4.86 o
   9  12   0        3.19        4.73      4.59 o
   1  13   0      151.81      163.47      4.74 o
   2  13   0      434.35      453.94      8.49 o
   3  13   0      147.06      154.54      5.27 o
   4  13   0      189.00      173.12      5.45 o
   5  13   0      101.47      108.70      5.08 o
   6  13   0        8.65        2.60      3.88 o
   7  13   0        0.05        2.86      3.88 o
   8  13   0        0.78        1.91      5.97 o
   9  13   0        3.22        4.86      7.66 o
   0  14   0       92.76      109.44      5.15 o
   1  14   0      547.39      550.67      9.63 o
   2  14   0      991.12     1182.30     21.00 o
   3  14   0      626.75      664.14     14.07 o
   4  14   0        0.06       -3.15      4.00 o
   5  14   0       19.57       20.75      4.18 o
   6  14   0       22.65       27.02     11.35 o
   7  14   0        0.06       -1.18      1.18 o
   8  14   0        0.01       -4.76      6.27 o
   9  14   0        0.21       -7.39      9.76 o
   1  15   0        9.03       10.76      2.53 o
   2  15   0       22.87       20.54      2.98 o
   3  15   0        2.15        1.05      3.43 o
   4  15   0       24.91       25.91      4.30 o
   5  15   0      114.28      122.22      5.68 o
   6  15   0       11.57        8.08      3.59 o
   7  15   0        1.68       -1.32      8.66 o
   8  15   0       51.70       60.91      8.04 o
   0  16   0     1288.42     1583.85     35.54 o
   1  16   0       56.21       35.70      3.43 o
   2  16   0        1.52        1.42      4.18 o
   3  16   0        6.95       11.12      5.08 o
   4  16   0        0.55        5.31      3.43 o
   5  16   0       17.08       16.69     10.16 o
   6  16   0       21.54       26.28      3.30 o
   7  16   0       42.66       39.96      2.31 o
   8  16   0        1.29       -7.85      7.85 o
   1  17   0        3.38        0.32      2.53 o
   2  17   0      128.35      126.39      5.30 o
   3  17   0       20.80       24.20      8.07 o
   4  17   0        2.43        5.48      3.15 o
   5  17   0       91.51       97.11     23.91 o
   6  17   0       52.49       42.26      3.87 o
   7  17   0        8.39       10.79      8.07 o
   0  18   0      183.99      160.28     15.85 o
   1  18   0      302.92      369.96      9.51 o
   2  18   0      160.30      151.05      6.30 o
   3  18   0       35.88       35.70      4.15 o
   4  18   0      135.36      138.47      6.61 o
   5  18   0       57.37       46.70      5.68 o
   6  18   0       33.65       31.58     10.76 o
   7  18   0       43.75       44.51     10.76 o
   1  19   0        5.61        2.01      3.87 o
   2  19   0       55.27       52.01      9.56 o
   3  19   0       62.21       56.29      8.07 o
   4  19   0       32.30       18.71      4.52 o
   5  19   0       13.74       13.35      3.88 o
   6  19   0       13.93        1.25      6.54 o
   0  20   0       27.82       14.36      8.67 o
   1  20   0        0.45        2.24      4.16 o
   2  20   0        1.88        1.33      3.53 o
   3  20   0        3.69        2.39      3.68 o
   4  20   0        0.91        1.37      4.30 o
   5  20   0        0.81        7.08      5.68 o
   1  21   0       44.18       46.52     11.65 o
   2  21   0       87.94       96.73      6.17 o
   3  21   0       50.49       44.64      5.69 o
   4  21   0       42.17       37.44      9.26 o
   0  22   0      231.18      248.29     17.00 o
   1  22   0      237.18      327.41     31.10 o
   2  22   0       76.77       98.40     17.63 o
   3  22   0       17.13       12.21     11.32 o
 -11   1   1        5.18        8.31      4.59 o
 -10   1   1        2.03        5.98      3.80 o
  -9   1   1        2.15        2.09      4.48 o
  -8   1   1      171.43      200.75      6.97 o
  -7   1   1      574.68      596.35     12.49 o
  -6   1   1      261.66      264.86      6.18 o
  -5   1   1     2490.30     2578.47     34.93 o
  -4   1   1       11.17       11.35      1.87 o
  -3   1   1      583.84      461.59      7.36 o
  -2   1   1       40.85       31.81      2.30 o
  -1   1   1      660.78      503.59     19.46 o
   0   1   1      164.35       45.73     48.98 o
   1   1   1       78.81       68.97     14.36 o
   2   1   1      219.89      254.32     10.49 o
   3   1   1      825.05      723.68     10.54 o
   4   1   1       28.64       21.45      1.87 o
   5   1   1      209.89      188.54      4.43 o
   6   1   1        1.06        2.39      2.11 o
   7   1   1        0.04       -2.09      3.88 o
   8   1   1        1.03       -1.52      2.72 o
   9   1   1        0.05        0.90      2.96 o
  10   1   1       35.97       46.14      5.68 o
  11   1   1        0.35       14.46      6.30 o
 -11   2   1       15.36        8.29      4.74 o
 -10   2   1       21.10       24.56      4.16 o
  -9   2   1       48.84       49.24      5.08 o
  -8   2   1        2.88       -1.00      2.43 o
  -7   2   1        0.03        2.22      2.61 o
  -6   2   1      188.15      171.98      4.85 o
  -5   2   1       16.70       19.51      2.99 o
  -4   2   1      728.23      617.97      9.32 o
  -3   2   1        1.49        8.55      3.59 o
  -2   2   1     5881.82     5721.59     95.13 o
  -1   2   1     3996.32     3061.94    595.80 o
   0   2   1      394.45      249.85      4.34 o
   1   2   1     3482.86     3047.82     31.02 o
   2   2   1      481.99      362.46      5.10 o
   3   2   1     1556.52     1403.08     17.25 o
   4   2   1      219.86      215.83      8.98 o
   5   2   1      423.04      467.57      7.83 o
   6   2   1       75.18       89.16      3.30 o
   7   2   1      165.07      165.27      8.37 o
   8   2   1      125.20      131.75      5.38 o
   9   2   1      141.13      137.25     11.66 o
  10   2   1       50.99       58.23      5.86 o
  11   2   1        2.28        6.24     10.46 o
 -11   3   1       86.70       93.41      6.74 o
 -10   3   1       29.90       23.54      4.59 o
  -9   3   1        8.80        5.98      3.38 o
  -8   3   1       50.89       61.41      7.17 o
  -7   3   1      294.76      290.30     11.07 o
  -6   3   1        0.41        3.59      1.99 o
  -5   3   1       39.78       46.36      2.30 o
  -4   3   1      995.12     1003.87     13.41 o
  -3   3   1      432.94      331.33     28.80 o
  -2   3   1     4553.82     4390.57     66.53 o
  -1   3   1      172.09      168.70      6.59 o
   0   3   1     3296.37     3098.60     31.27 o
   1   3   1      553.80      485.64      6.22 o
   2   3   1      848.59      805.03      9.35 o
   3   3   1      522.76      498.23      6.79 o
   4   3   1       31.87       42.44      2.11 o
   5   3   1      152.14      163.61      4.00 o
   6   3   1       75.24       75.30      3.89 o
   7   3   1        0.06       -2.12      2.99 o
   8   3   1       50.41       60.06      8.37 o
   9   3   1       33.68       37.94      4.00 o
  10   3   1        2.46        0.66      5.98 o
  11   3   1        3.07        4.78      5.92 o
 -11   4   1       18.48        6.00      4.78 o
 -10   4   1       38.18       36.26      4.30 o
  -9   4   1       20.01       19.17      3.07 o
  -8   4   1       10.24        6.76      2.53 o
  -7   4   1      340.11      367.23      8.62 o
  -6   4   1        0.92        0.68      1.49 o
  -5   4   1      120.31      103.90      2.72 o
  -4   4   1     1493.21     1354.70     20.84 o
  -3   4   1     3831.14     3724.22     45.65 o
  -2   4   1       30.86       29.06      1.87 o
  -1   4   1     2507.55     2313.63     25.08 o
   0   4   1      187.12      189.38      3.00 o
   1   4   1      987.04     1018.90     10.90 o
   2   4   1     3723.08     3424.79     35.32 o
   3   4   1      348.55      395.20      5.51 o
   4   4   1       29.50       52.59      2.30 o
   5   4   1       10.41        7.54      1.69 o
   6   4   1        6.91        3.12      4.18 o
   7   4   1       23.77       17.17      3.29 o
   8   4   1        0.27       -1.58      2.39 o
   9   4   1       12.27       11.64      4.78 o
  10   4   1        7.07       13.06      4.42 o
  11   4   1        0.00       -4.78      6.51 o
 -11   5   1       67.49       61.28      5.61 o
 -10   5   1        9.12       14.55      4.18 o
  -9   5   1        5.19        4.67      2.72 o
  -8   5   1       64.49       71.84      4.52 o
  -7   5   1        2.85        7.26      3.29 o
  -6   5   1       56.75       71.58      3.29 o
  -5   5   1      522.94      438.11      7.83 o
  -4   5   1        4.83        5.80      1.79 o
  -3   5   1      197.42      142.12      2.87 o
  -2   5   1      674.05      580.82      9.14 o
  -1   5   1     3502.73     3686.75     37.69 o
   0   5   1     4859.79     4402.55     42.65 o
   1   5   1      876.27      855.28      9.38 o
   2   5   1       87.97       55.82      2.69 o
   3   5   1      454.60      526.15      7.21 o
   4   5   1      785.05      759.15      9.97 o
   5   5   1     1554.64     1584.58     19.81 o
   6   5   1      609.61      658.26     12.88 o
   7   5   1      175.98      192.00      5.60 o
   8   5   1        1.15       -0.18      5.38 o
   9   5   1       10.65       11.92      5.98 o
  10   5   1        0.66       -2.28      4.15 o
  11   5   1        0.24      -10.72     10.72 o
 -11   6   1       20.22       22.50      8.07 o
 -10   6   1        0.92        1.33      4.74 o
  -9   6   1        0.01        1.46      4.16 o
  -8   6   1        8.35        6.78      3.57 o
  -7   6   1       40.61       36.94      4.78 o
  -6   6   1        8.84        7.04      2.39 o
  -5   6   1      880.62      915.38     24.02 o
  -4   6   1     1050.48     1120.76     24.97 o
  -3   6   1      257.26      311.94      4.66 o
  -2   6   1        0.70       -0.27      2.39 o
  -1   6   1       63.47       58.09      2.99 o
   0   6   1     2928.49     2867.88     28.61 o
   1   6   1      425.81      449.44      6.14 o
   2   6   1     1521.99     1469.08     17.44 o
   3   6   1       14.78       11.84      1.49 o
   4   6   1        1.50        3.07      1.49 o
   5   6   1       67.23       80.84      5.38 o
   6   6   1      192.05      178.38      5.31 o
   7   6   1        0.91        0.72      1.99 o
   8   6   1       27.25       36.45      3.57 o
   9   6   1       13.23       13.53      3.38 o
  10   6   1        7.44        7.43      5.17 o
  11   6   1        0.58       10.04     10.46 o
 -11   7   1        0.02        1.34      8.96 o
 -10   7   1        6.58       10.23      5.02 o
  -9   7   1       10.48        8.34      4.85 o
  -8   7   1        6.08       10.89      8.07 o
  -7   7   1      811.95      871.49     24.88 o
  -6   7   1        4.34        5.00      1.54 o
  -5   7   1        0.81        1.88      1.20 o
  -4   7   1       76.60       57.27      2.30 o
  -3   7   1     3523.48     3833.71     41.95 o
  -2   7   1      494.85      584.65      9.11 o
  -1   7   1     1980.66     1876.04     20.37 o
   0   7   1      138.19      134.01      2.73 o
   1   7   1     2196.42     1951.70     25.24 o
   2   7   1        0.86        3.82      1.07 o
   3   7   1       94.04      106.75      2.61 o
   4   7   1     1220.10     1310.14     16.05 o
   5   7   1       95.13      102.64      3.53 o
   6   7   1       20.04       22.11      2.53 o
   7   7   1        4.39        3.24      3.88 o
   8   7   1        4.50        0.23      2.72 o
   9   7   1        1.78       -2.00      3.43 o
  10   7   1        2.44       12.16      5.87 o
 -11   8   1        0.41        3.28     16.73 o
 -10   8   1        0.22       -4.73      4.74 o
  -9   8   1        7.26       10.76      4.65 o
  -8   8   1       25.93       28.41      4.65 o
  -7   8   1      153.41      152.19      7.61 o
  -6   8   1      308.01      301.61      7.58 o
  -5   8   1        3.35        5.56      1.07 o
  -4   8   1      770.12      781.70     10.16 o
  -3   8   1     1930.24     2118.67     24.33 o
  -2   8   1     5937.79     6472.56     71.98 o
  -1   8   1     1271.47     1439.85     18.70 o
   0   8   1      622.13      604.62      7.50 o
   1   8   1      524.43      542.62      6.63 o
   2   8   1      204.61      159.92      4.00 o
   3   8   1      186.32      172.62      4.19 o
   4   8   1      689.10      796.07     11.23 o
   5   8   1        0.19       -0.60      2.11 o
   6   8   1      150.57      138.68      5.27 o
   7   8   1      231.81      238.55      9.27 o
   8   8   1        0.67       -2.61      2.61 o
   9   8   1      154.38      168.97      8.04 o
  10   8   1        0.05       -0.97      5.69 o
 -11   9   1        0.01        1.17      8.50 o
 -10   9   1       53.93       54.07      6.54 o
  -9   9   1       32.88       26.58      5.44 o
  -8   9   1       37.93       31.40      4.85 o
  -7   9   1       61.92       51.87      6.28 o
  -6   9   1        2.24        0.55      2.53 o
  -5   9   1      202.06      177.70      4.23 o
  -4   9   1       16.15       24.83      1.69 o
  -3   9   1      628.97      760.62     11.95 o
  -2   9   1      111.18       90.64      3.58 o
  -1   9   1      465.58      579.58      7.59 o
   0   9   1        0.01       -0.90      2.09 o
   1   9   1      666.08      657.62      8.88 o
   2   9   1      442.03      499.23      7.83 o
   3   9   1       39.31       48.36      2.53 o
   4   9   1     1836.66     2018.59     25.48 o
   5   9   1        0.11        2.52      1.87 o
   6   9   1       46.47       36.68      2.87 o
   7   9   1       23.65       21.98      3.30 o
   8   9   1       15.23        7.49      4.78 o
   9   9   1       41.02       41.24      4.07 o
  10   9   1        0.14       -3.50      5.74 o
 -10  10   1        4.01        9.51      5.44 o
  -9  10   1       96.28       92.77     10.76 o
  -8  10   1       42.18       53.37      5.45 o
  -7  10   1       46.61       46.16      7.47 o
  -6  10   1      180.41      191.03      9.27 o
  -5  10   1     1160.14     1330.49     21.93 o
  -4  10   1      115.45      127.19      4.07 o
  -3  10   1      333.60      323.43      7.31 o
  -2  10   1       52.52       56.81      7.47 o
  -1  10   1      426.82      538.66      7.40 o
   0  10   1       60.00       68.55      4.18 o
   1  10   1       17.88       21.78      2.39 o
   2  10   1      620.59      655.52      9.96 o
   3  10   1      707.40      743.65     11.78 o
   4  10   1      156.92      177.49      4.87 o
   5  10   1      445.39      459.00     13.17 o
   6  10   1      127.81      126.33      4.78 o
   7  10   1       28.41       34.96      2.87 o
   8  10   1        8.89        3.73      3.07 o
   9  10   1      154.92      158.96     13.15 o
  10  10   1       19.96       22.21      7.31 o
 -10  11   1      176.24      216.79     31.39 o
  -9  11   1      158.49      159.57     17.34 o
  -8  11   1      470.31      530.92     21.85 o
  -7  11   1      309.47      337.56      9.70 o
  -6  11   1        0.08       -1.20      1.49 o
  -5  11   1      462.39      464.97     12.87 o
  -4  11   1      661.64      670.14     11.31 o
  -3  11   1      258.79      239.09      5.53 o
  -2  11   1      402.76      451.13      7.62 o
  -1  11   1     2621.33     2691.17     29.92 o
   0  11   1      337.59      414.91      6.88 o
   1  11   1      945.06     1090.30     14.11 o
   2  11   1      294.72      305.30      6.13 o
   3  11   1        0.98        8.07      2.96 o
   4  11   1       35.78       35.64      7.47 o
   5  11   1      542.86      582.17     11.34 o
   6  11   1      288.45      343.62      9.18 o
   7  11   1       71.40       75.68      4.81 o
   8  11   1       10.85        8.24      3.26 o
   9  11   1        2.42       -0.51      2.53 o
  10  11   1       12.88        9.49     12.48 o
 -10  12   1        0.02        7.71      7.99 o
  -9  12   1        0.78        3.35      3.98 o
  -8  12   1        2.79        2.53      4.18 o
  -7  12   1        5.16        3.54      6.27 o
  -6  12   1       84.49       96.06      2.84 o
  -5  12   1      126.52      124.33      4.15 o
  -4  12   1      488.67      515.02      9.86 o
  -3  12   1        0.15        0.40      2.14 o
  -2  12   1      269.59      282.52      5.87 o
  -1  12   1        6.77       -0.16      2.69 o
   0  12   1      587.20      604.41      8.39 o
   1  12   1       51.47       62.22      3.15 o
   2  12   1       82.17       86.78      9.27 o
   3  12   1       90.11       85.97      4.00 o
   4  12   1       35.42       35.12      5.08 o
   5  12   1        3.01        5.62      4.78 o
   6  12   1       39.08       46.30      7.17 o
   7  12   1        0.41        1.00      6.27 o
   8  12   1       22.58       18.64      6.57 o
   9  12   1       30.04       19.63      6.96 o
  -9  13   1       96.01       83.25      6.46 o
  -8  13   1        8.75        0.00      6.57 o
  -7  13   1       53.80       51.59      5.45 o
  -6  13   1       16.57       10.76      1.73 o
  -5  13   1      501.84      547.75     22.75 o
  -4  13   1      133.61      124.55      4.97 o
  -3  13   1       26.92       22.79      2.98 o
  -2  13   1     1213.70     1314.20     17.79 o
  -1  13   1     1266.31     1261.14     17.48 o
   0  13   1      556.16      629.12      8.93 o
   1  13   1       21.60        9.59      3.59 o
   2  13   1      454.38      503.90      9.32 o
   3  13   1      625.66      644.92     12.03 o
   4  13   1      623.48      678.06     15.58 o
   5  13   1      196.53      205.87      6.18 o
   6  13   1      105.40       94.71      4.86 o
   7  13   1       56.61       57.15      4.28 o
   8  13   1        8.81        8.14      2.31 o
   9  13   1        0.32        1.65      9.87 o
  -9  14   1        6.11       12.23      7.90 o
  -8  14   1       16.72       18.24      5.27 o
  -7  14   1       12.66       13.34      8.37 o
  -6  14   1       15.21       12.34      2.25 o
  -5  14   1      360.96      431.21     15.86 o
  -4  14   1      322.91      319.16     14.06 o
  -3  14   1      649.83      712.14     12.94 o
  -2  14   1      902.14     1028.37     16.50 o
  -1  14   1     1207.82     1358.21     19.18 o
   0  14   1      119.30      124.66      6.58 o
   1  14   1       15.85       14.17      4.18 o
   2  14   1      206.06      184.32      8.67 o
   3  14   1      737.41      797.60     14.62 o
   4  14   1        0.48        2.03      2.98 o
   5  14   1       46.73       42.65      4.78 o
   6  14   1      111.04      124.56      8.67 o
   7  14   1       56.73       43.65      5.08 o
   8  14   1       11.48        8.33      6.61 o
   9  14   1       20.95       19.12     17.33 o
  -9  15   1        4.91       13.62     11.28 o
  -8  15   1        1.26        2.83      4.85 o
  -7  15   1        0.48        4.57      4.85 o
  -6  15   1       95.71       90.00      9.86 o
  -5  15   1      172.86      174.14      5.76 o
  -4  15   1       55.43       41.23      8.37 o
  -3  15   1      186.05      212.55      6.58 o
  -2  15   1       14.34       11.83      3.59 o
  -1  15   1      112.49       87.05      7.47 o
   0  15   1      132.57      104.38      8.37 o
   1  15   1       69.63      109.13      4.30 o
   2  15   1       99.98       80.08      4.00 o
   3  15   1      825.05      923.33     17.67 o
   4  15   1       18.22       14.34      3.43 o
   5  15   1       93.42       80.67      5.02 o
   6  15   1        3.80        3.88      3.30 o
   7  15   1        3.31        6.57      5.98 o
   8  15   1       12.96       14.54      9.09 o
  -8  16   1       13.29        9.13      7.57 o
  -7  16   1        2.40       11.65      5.07 o
  -6  16   1        0.09        2.19      2.99 o
  -5  16   1        6.05        6.98      4.48 o
  -4  16   1        0.03       -2.98      2.98 o
  -3  16   1      185.53      212.58      6.74 o
  -2  16   1       92.85       73.29      4.48 o
  -1  16   1       22.39       24.78      4.78 o
   0  16   1      254.70      273.66      7.18 o
   1  16   1      454.12      505.50     10.79 o
   2  16   1        0.27       -2.11      3.15 o
   3  16   1      523.92      604.50     13.89 o
   4  16   1        5.32        0.26      2.87 o
   5  16   1       78.76       70.09      9.86 o
   6  16   1        9.62        4.98      4.18 o
   7  16   1       23.53       30.47      7.17 o
   8  16   1        0.11        2.08     15.57 o
  -8  17   1       11.15        4.78     16.43 o
  -7  17   1       91.96       79.22      7.39 o
  -6  17   1       76.61       81.03      4.81 o
  -5  17   1       46.11       44.13      3.74 o
  -4  17   1        8.26        5.52      4.18 o
  -3  17   1       18.86       19.86      5.38 o
  -2  17   1       48.21       54.93      5.08 o
  -1  17   1       64.85       69.49      3.98 o
   0  17   1      119.79      129.36      5.60 o
   1  17   1       27.49       30.99      3.73 o
   2  17   1      120.28      130.77      6.17 o
   3  17   1       20.69       20.63      4.30 o
   4  17   1        7.26        8.80      3.53 o
   5  17   1       21.28       19.90      4.52 o
   6  17   1       15.64       29.10      4.78 o
   7  17   1        0.95        3.22      8.70 o
  -7  18   1        0.28       -6.03      6.03 o
  -6  18   1        0.18        2.88      4.18 o
  -5  18   1        4.26        1.69      3.59 o
  -4  18   1        3.68        4.71      3.73 o
  -3  18   1       16.68       17.83      4.48 o
  -2  18   1        0.66       -2.69      2.69 o
  -1  18   1       13.80       12.91      4.48 o
   0  18   1        0.00       -2.99      5.08 o
   1  18   1        0.33        3.52      4.18 o
   2  18   1       96.97      102.65      5.38 o
   3  18   1       10.79        8.20      4.42 o
   4  18   1        0.48        1.76      3.68 o
   5  18   1        0.58        1.57      5.08 o
   6  18   1        0.12       -0.60      9.86 o
  -6  19   1        9.44       10.67      6.12 o
  -5  19   1        3.25       -1.83      2.99 o
  -4  19   1        0.39        0.72      3.88 o
  -3  19   1       15.20       22.10      4.30 o
  -2  19   1       27.44       14.91      3.43 o
  -1  19   1      229.39      297.79      8.41 o
   0  19   1       48.59       26.29      4.16 o
   1  19   1       50.86       56.96      5.27 o
   2  19   1        3.26        3.16      3.43 o
   3  19   1       34.36       24.61      4.69 o
   4  19   1        0.60       -3.74      3.74 o
   5  19   1       57.87       45.28      4.69 o
   6  19   1        7.44       19.42      7.61 o
  -5  20   1       28.35       22.92      4.86 o
  -4  20   1       20.51       14.48      5.07 o
  -3  20   1      105.43      110.47      6.76 o
  -2  20   1        4.23        2.91      3.07 o
  -1  20   1       59.87       55.58      5.27 o
   0  20   1        0.34       -0.80      3.73 o
   1  20   1       46.39       49.38      6.57 o
   2  20   1       72.54       74.90      6.03 o
   3  20   1      198.15      210.29     12.56 o
   4  20   1       10.63       13.33      8.07 o
   5  20   1       43.84       43.71     23.91 o
  -4  21   1        6.61        4.35      9.26 o
  -3  21   1        0.03       -2.23      4.15 o
  -2  21   1       38.04       34.21      8.96 o
  -1  21   1        3.21        1.46      4.16 o
   0  21   1       48.57       51.37      6.57 o
   1  21   1        4.10        5.75      4.78 o
   2  21   1        0.03       -5.08      5.08 o
   3  21   1        0.12        3.44      4.61 o
   4  21   1        5.96       15.93      5.88 o
  -3  22   1        3.21       10.68     10.16 o
  -2  22   1       25.08       15.19      7.04 o
  -1  22   1        0.47       -4.93      5.44 o
   0  22   1       33.86       33.00     16.14 o
   1  22   1        7.67       11.33      5.69 o
   2  22   1       19.91       13.79      8.05 o
 -12   0   2        0.07       -4.18      8.37 o
 -11   0   2        2.62        4.18      6.57 o
 -10   0   2       58.99       60.96      7.17 o
  -9   0   2        8.20        7.77      4.18 o
  -8   0   2        6.66       16.73      4.18 o
  -7   0   2      588.48      559.71     16.78 o
  -6   0   2     1128.92     1172.04     27.66 o
  -5   0   2      605.69      643.19     16.20 o
  -4   0   2     1077.71      884.49     19.90 o
  -3   0   2     4134.48     4156.23     99.23 o
  -1   0   2     6513.63     6777.12    154.49 o
   0   0   2    10475.49     7328.42    178.86 o
   1   0   2    14524.46    15303.48    343.80 o
   2   0   2     1218.06     1323.16     27.25 o
   3   0   2     1248.29     1080.24     19.93 o
   4   0   2     3922.42     4018.86     68.07 o
   5   0   2      115.31       94.47      4.78 o
   6   0   2      571.39      678.32     16.78 o
   7   0   2      163.92      188.96      7.77 o
   8   0   2        1.42        7.17      3.59 o
   9   0   2      130.14      132.12      7.77 o
  10   0   2        6.66       16.13      5.98 o
  11   0   2        0.43        8.96      8.96 o
 -12   1   2        0.87        3.70      5.97 o
 -11   1   2       34.14       41.24      5.44 o
 -10   1   2       36.50       57.59      5.02 o
  -9   1   2       18.54        8.03      4.48 o
  -8   1   2        4.34       -0.92      2.30 o
  -7   1   2       37.31       33.05      2.87 o
  -6   1   2       41.79       63.53      3.15 o
  -5   1   2        1.70       -1.69      1.69 o
  -4   1   2       13.45       14.06      1.54 o
  -3   1   2      463.78      389.45      9.44 o
  -2   1   2      402.61      300.51      6.15 o
  -1   1   2      465.80      270.17      4.85 o
   0   1   2     2582.88     2195.70     39.23 o
   2   1   2    36709.08    42972.16   1352.85 o
   3   1   2     6033.04     5726.69     67.84 o
   4   1   2       44.57       29.07      2.11 o
   5   1   2        7.72        8.37      2.30 o
   6   1   2        8.71       10.94      4.78 o
   7   1   2        0.78        2.39      6.57 o
   8   1   2       45.63       50.91      5.98 o
   9   1   2       62.26       59.13      4.42 o
  10   1   2        0.19       -2.00      3.59 o
  11   1   2        0.35        8.92      8.07 o
 -12   2   2        1.26       -9.26      9.26 o
 -11   2   2       16.69       15.54      4.97 o
 -10   2   2        3.25        7.30      3.61 o
  -9   2   2        0.24        1.79      2.96 o
  -8   2   2       49.57       46.63      5.38 o
  -7   2   2        0.33       -1.47      4.48 o
  -6   2   2     2072.51     2173.65     34.06 o
  -5   2   2      475.66      541.10     11.99 o
  -4   2   2      550.14      529.60      8.51 o
  -3   2   2     1351.34     1358.41     25.04 o
  -2   2   2      642.83      611.24     10.39 o
  -1   2   2     4262.91     3974.49     49.22 o
   0   2   2      656.47      557.56      7.99 o
   1   2   2      787.41      827.33     10.46 o
   2   2   2     3139.67     2819.51     32.49 o
   3   2   2       85.19       95.18      4.78 o
   4   2   2      443.99      443.85      7.17 o
   5   2   2      775.51      795.65     11.62 o
   6   2   2       64.39       58.58      7.77 o
   7   2   2        0.00        2.50      2.30 o
   8   2   2       65.35       61.77      3.80 o
   9   2   2       21.63       24.25      3.57 o
  10   2   2        2.39       -2.52      3.73 o
  11   2   2        1.49        5.94     21.21 o
 -12   3   2       44.39       43.79      9.02 o
 -11   3   2       42.44       45.21      5.30 o
 -10   3   2      293.42      330.06     22.13 o
  -9   3   2      169.26      159.50      6.54 o
  -8   3   2      118.32      134.88      5.70 o
  -7   3   2       13.38       10.61      5.98 o
  -6   3   2      155.48      137.89      4.31 o
  -5   3   2     1671.18     1746.12     26.14 o
  -4   3   2      952.44      723.54     66.82 o
  -3   3   2       64.58       58.52      3.15 o
  -2   3   2    17294.60    18625.05    266.40 o
  -1   3   2    17656.60    19321.28    276.02 o
   0   3   2        3.78        4.42      1.20 o
   1   3   2     2044.96     1804.71     22.66 o
   2   3   2      743.09      623.60      7.86 o
   3   3   2       71.28       74.98      2.39 o
   4   3   2     3074.96     3185.55     35.76 o
   5   3   2        0.01       -1.20      1.87 o
   6   3   2      150.69      164.84      4.85 o
   7   3   2       42.48       44.17      3.38 o
   8   3   2       65.15       65.98      4.00 o
   9   3   2       56.82       45.49      4.23 o
  10   3   2        6.28        8.02      4.00 o
  11   3   2        0.70       -7.15      7.15 o
 -11   4   2        0.04       -1.20      3.74 o
 -10   4   2        1.49       -3.15      3.15 o
  -9   4   2        0.36       -2.39      2.61 o
  -8   4   2      376.19      377.06     17.06 o
  -7   4   2        0.03       -0.96      1.99 o
  -6   4   2       95.06      100.58      3.59 o
  -5   4   2       46.61       27.21     11.36 o
  -4   4   2     1112.74     1142.18     20.26 o
  -3   4   2     4365.72     4271.53     73.48 o
  -2   4   2    16536.58    17125.76    222.77 o
  -1   4   2     4398.73     4100.73     43.37 o
   0   4   2     4492.52     4231.15     42.78 o
   1   4   2        1.81       10.76      1.43 o
   2   4   2      202.39      160.31      3.43 o
   3   4   2      921.31      924.50     11.69 o
   4   4   2      795.59      927.83     12.10 o
   5   4   2        2.63        1.93      1.87 o
   6   4   2      468.16      497.34     11.98 o
   7   4   2       15.36       10.16      2.54 o
   8   4   2      171.80      158.84      6.58 o
   9   4   2        3.02        4.70      3.15 o
  10   4   2        2.86        1.76      4.48 o
  11   4   2        0.25       -7.30      7.30 o
 -11   5   2       15.44        8.45      5.69 o
 -10   5   2       44.55       40.35      3.88 o
  -9   5   2        4.08        5.12      2.69 o
  -8   5   2      113.26      127.50      4.61 o
  -7   5   2       10.81        9.67      1.68 o
  -6   5   2       18.91        7.53      3.59 o
  -5   5   2      941.81      974.33     18.03 o
  -4   5   2     1461.87     1451.62     23.93 o
  -3   5   2      392.03      399.10      6.98 o
  -2   5   2     2300.83     2387.00     27.72 o
  -1   5   2       12.97       12.32      1.27 o
   0   5   2      263.46      266.47      5.69 o
   1   5   2      185.39      207.16      3.81 o
   2   5   2     7270.31     7342.27     72.89 o
   3   5   2      730.04      812.48     13.81 o
   4   5   2       13.13       15.24      1.69 o
   5   5   2        7.13        5.72      4.48 o
   6   5   2       13.76       15.45      4.18 o
   7   5   2       98.71       79.70      6.28 o
   8   5   2       22.23       30.64      3.15 o
   9   5   2        9.63        9.92      3.15 o
  10   5   2        1.20        1.67      4.16 o
 -11   6   2        9.93        3.99      8.37 o
 -10   6   2       30.84       27.75      5.69 o
  -9   6   2        0.03        2.26      4.00 o
  -8   6   2      489.69      568.35     20.36 o
  -7   6   2       16.20       15.25      3.87 o
  -6   6   2      780.43      820.14     15.44 o
  -5   6   2      205.32      219.93      6.30 o
  -4   6   2       64.46       78.11      5.38 o
  -3   6   2     1240.59     1284.50     16.95 o
  -2   6   2      454.73      344.41      5.19 o
  -1   6   2       26.52       21.37      1.43 o
   0   6   2      445.18      465.75      8.40 o
   1   6   2      604.77      465.31      6.61 o
   2   6   2      146.03      103.30      2.43 o
   3   6   2      162.93      165.57      7.48 o
   4   6   2        4.68        4.85      2.09 o
   5   6   2        0.36       -1.87      1.87 o
   6   6   2       10.36        3.59      2.39 o
   7   6   2      161.23      133.49      4.85 o
   8   6   2       30.79       22.71      3.15 o
   9   6   2       82.57       79.07      5.27 o
  10   6   2        3.44        1.51      5.98 o
 -11   7   2        8.65       17.04      5.86 o
 -10   7   2        4.99        4.48      5.07 o
  -9   7   2        2.62       -3.27      3.57 o
  -8   7   2      133.93      126.30      7.15 o
  -7   7   2        0.51       -2.13      2.87 o
  -6   7   2      238.78      245.12      7.48 o
  -5   7   2       84.96       76.53      3.38 o
  -4   7   2      690.50      640.86     10.66 o
  -3   7   2      587.12      658.59     10.08 o
  -2   7   2     1147.46     1210.23     14.48 o
  -1   7   2      291.28      316.14      6.29 o
   0   7   2       14.41       13.69      3.29 o
   1   7   2      168.23      147.01      3.15 o
   2   7   2      586.77      501.86      7.20 o
   3   7   2        8.16        9.04      1.60 o
   4   7   2       36.22       29.71      2.69 o
   5   7   2       11.14       15.62      1.99 o
   6   7   2       19.45       19.38      7.77 o
   7   7   2        0.81       -0.09      2.72 o
   8   7   2       18.86       27.20      3.87 o
   9   7   2        0.65        4.42      3.53 o
  10   7   2        4.77        9.95      5.30 o
 -11   8   2        6.13        1.58      6.06 o
 -10   8   2        0.74       -5.07      5.07 o
  -9   8   2       41.40       51.88      6.03 o
  -8   8   2        0.13       -3.02      5.08 o
  -7   8   2       32.92       42.63      4.00 o
  -6   8   2       77.29       93.68      6.58 o
  -5   8   2      245.24      253.31      9.57 o
  -4   8   2       25.76       20.51      2.39 o
  -3   8   2     3318.80     3542.67     43.53 o
  -2   8   2      547.35      630.19      8.02 o
  -1   8   2      352.22      306.73      4.66 o
   0   8   2      564.97      617.75      9.90 o
   1   8   2       27.24       30.92      2.11 o
   2   8   2       28.52       25.92      2.99 o
   3   8   2      190.04      187.76      8.37 o
   4   8   2      371.08      415.88     14.07 o
   5   8   2      494.10      583.44     10.63 o
   6   8   2       18.53       19.75      2.43 o
   7   8   2       77.55       74.01      4.48 o
   8   8   2        1.41       -0.36      3.15 o
   9   8   2        0.81       -0.60      5.08 o
  10   8   2        0.08        8.92      4.78 o
 -11   9   2       22.44       19.29      7.17 o
 -10   9   2      105.06      121.31      8.00 o
  -9   9   2      268.96      301.06     12.86 o
  -8   9   2      118.34      126.44     11.06 o
  -7   9   2      143.87      148.88      5.92 o
  -6   9   2      127.58      120.94      5.98 o
  -5   9   2      184.17      176.03      5.02 o
  -4   9   2      341.96      361.97      6.35 o
  -3   9   2      191.71      195.13      4.98 o
  -2   9   2      246.61      316.94      5.08 o
  -1   9   2        8.79        1.37      1.43 o
   0   9   2     2254.25     2211.88     23.13 o
   1   9   2     1602.23     1675.59     18.27 o
   2   9   2     2761.59     2917.53     33.69 o
   3   9   2      882.21      890.94     11.33 o
   4   9   2      433.49      467.93      8.68 o
   5   9   2       43.40       54.60      5.38 o
   6   9   2       43.32       38.17      3.33 o
   7   9   2       49.36       53.19      4.00 o
   8   9   2       81.16       71.16      7.47 o
   9   9   2        3.45        6.64      3.61 o
  10   9   2        9.05       16.20      6.85 o
 -10  10   2       26.05       18.98      4.74 o
  -9  10   2       68.45       72.57     12.85 o
  -8  10   2       86.13       80.25      5.02 o
  -7  10   2       15.34       11.08      3.88 o
  -6  10   2      755.50      803.60     21.28 o
  -5  10   2       56.19       58.23      5.08 o
  -4  10   2      165.73      175.98      4.00 o
  -3  10   2       69.38       74.72      2.43 o
  -2  10   2       47.30       53.03      2.69 o
  -1  10   2       72.75       36.23      2.11 o
   0  10   2      199.30      245.29      4.43 o
   1  10   2       69.32       75.86      3.89 o
   2  10   2      300.12      313.99     11.07 o
   3  10   2       60.88       62.37      3.30 o
   4  10   2       20.41       23.51      2.87 o
   5  10   2        7.32       11.32      3.07 o
   6  10   2       91.36       92.70      4.86 o
   7  10   2        4.68       14.34      6.87 o
   8  10   2        4.54        4.98      3.74 o
   9  10   2        6.60       12.69      8.96 o
 -10  11   2        0.22        2.13      4.30 o
  -9  11   2        8.52       10.59      4.30 o
  -8  11   2        0.37       -0.35      4.78 o
  -7  11   2        0.37       -1.00      2.14 o
  -6  11   2        1.18       -1.00      2.14 o
  -5  11   2        1.52       -0.24      0.99 o
  -4  11   2        9.42        7.57      2.14 o
  -3  11   2      217.69      201.44      5.17 o
  -2  11   2      246.00      288.58      5.28 o
  -1  11   2      149.03      149.49      3.58 o
   0  11   2       22.35       13.34      1.87 o
   1  11   2       72.51       61.93      2.14 o
   2  11   2       31.26       41.31      5.98 o
   3  11   2      279.41      275.24      6.18 o
   4  11   2       41.62       37.45      2.87 o
   5  11   2       45.47       41.09      4.07 o
   6  11   2       59.85       65.41      4.52 o
   7  11   2        7.48       13.85      3.88 o
   8  11   2        3.26        5.28      3.61 o
   9  11   2        4.35        4.55      4.48 o
 -10  12   2       75.41       82.59     10.46 o
  -9  12   2       32.95       39.76      5.02 o
  -8  12   2       35.38       37.39      4.07 o
  -7  12   2      111.84      112.09      5.30 o
  -6  12   2      193.32      219.89      6.74 o
  -5  12   2        9.30        6.67      1.70 o
  -4  12   2      242.01      261.10      6.30 o
  -3  12   2       14.27       17.81      5.08 o
  -2  12   2      119.78      132.47      3.58 o
  -1  12   2      718.61      679.42      9.53 o
   0  12   2      453.55      537.74      8.49 o
   1  12   2      315.01      331.52      6.13 o
   2  12   2        6.39        7.17      3.88 o
   3  12   2       87.26       98.71      4.30 o
   4  12   2        0.63        4.48      6.27 o
   5  12   2      332.64      354.08      9.19 o
   6  12   2        1.26        3.98      3.21 o
   7  12   2        0.22       -1.35      6.87 o
   8  12   2       10.39       12.65      3.29 o
   9  12   2        0.16       -3.08      7.90 o
 -10  13   2        9.82        0.60      9.56 o
  -9  13   2       48.53       43.92      4.78 o
  -8  13   2       14.12       10.36      6.57 o
  -7  13   2       78.33       77.50      5.98 o
  -6  13   2       29.96       33.51      4.65 o
  -5  13   2       10.57        5.98      1.72 o
  -4  13   2      152.33      129.34      4.98 o
  -3  13   2      243.14      271.94      9.57 o
  -2  13   2      193.48      211.12      4.43 o
  -1  13   2     1341.35     1550.57     19.50 o
   0  13   2      386.83      445.45      7.58 o
   1  13   2      639.41      714.55     23.37 o
   2  13   2      714.34      725.95     12.29 o
   3  13   2      399.04      440.02      9.62 o
   4  13   2     1387.36     1599.09     25.54 o
   5  13   2        6.73        2.39      2.99 o
   6  13   2        0.61        0.50      3.53 o
   7  13   2        0.13        1.48      3.61 o
   8  13   2        3.88        3.59      7.17 o
   9  13   2        0.02       15.48     11.81 o
  -9  14   2        1.76        1.42      7.04 o
  -8  14   2        0.00        1.79      5.07 o
  -7  14   2        1.02        0.60      4.78 o
  -6  14   2      183.45      195.87      8.42 o
  -5  14   2       14.79       10.63      2.22 o
  -4  14   2       14.47       17.93      2.98 o
  -3  14   2       57.12       63.49      6.87 o
  -2  14   2       25.46       23.08      3.15 o
  -1  14   2       29.35       19.96      5.98 o
   0  14   2        0.60       -1.26      1.87 o
   1  14   2        0.73       -0.60      3.88 o
   2  14   2      528.95      552.61     15.57 o
   3  14   2        7.77        5.20      3.43 o
   4  14   2      665.04      726.21     14.54 o
   5  14   2        5.17       -2.99      2.99 o
   6  14   2       10.21       17.90      8.37 o
   7  14   2        1.86        1.08      3.98 o
   8  14   2        3.11       -4.66      6.30 o
  -9  15   2       19.83       18.72      9.73 o
  -8  15   2        5.20        2.30      5.44 o
  -7  15   2        0.14       -1.88      4.16 o
  -6  15   2        2.02        2.19      4.42 o
  -5  15   2      155.07      181.08      5.61 o
  -4  15   2      100.71      111.08      5.07 o
  -3  15   2      171.37      170.60      5.74 o
  -2  15   2      351.53      397.10     14.36 o
  -1  15   2      500.40      536.02     23.05 o
   0  15   2      233.78      258.26      6.12 o
   1  15   2       47.76       49.43      3.57 o
   2  15   2      452.08      500.58     10.36 o
   3  15   2       18.31        8.05      3.43 o
   4  15   2        3.24        7.13      3.15 o
   5  15   2        0.08        1.08      2.98 o
   6  15   2       10.80        7.64      3.61 o
   7  15   2        0.42       -0.91      3.26 o
   8  15   2       59.47       84.13     23.01 o
  -8  16   2        0.03       -6.32      6.46 o
  -7  16   2        0.90       -2.60      5.30 o
  -6  16   2        3.30        2.13      1.18 o
  -5  16   2        3.45       -0.69      5.38 o
  -4  16   2      200.67      223.49      7.41 o
  -3  16   2      116.01       82.34      4.30 o
  -2  16   2       34.13       38.94     11.65 o
  -1  16   2       26.54       36.35     10.16 o
   0  16   2        6.29        2.46      1.54 o
   1  16   2       53.93       56.06      4.42 o
   2  16   2        0.47       -1.49      4.48 o
   3  16   2       25.76       24.65      3.80 o
   4  16   2        0.05       -3.80      3.80 o
   5  16   2       18.23       12.77      3.87 o
   6  16   2       46.73       44.89      5.15 o
   7  16   2      107.95      131.66     41.84 o
  -8  17   2        5.06        9.01      8.37 o
  -7  17   2        0.46        3.65      7.47 o
  -6  17   2        1.76        3.55      1.75 o
  -5  17   2       10.94       10.38      4.18 o
  -4  17   2       26.14       25.35      5.38 o
  -3  17   2       33.42       26.04      3.30 o
  -2  17   2       65.50       61.44      3.98 o
  -1  17   2      116.73      124.78     10.76 o
   0  17   2       44.86       51.43      3.59 o
   1  17   2        0.28        5.50      2.98 o
   2  17   2        3.98       -2.07      3.15 o
   3  17   2       23.06       30.10      4.00 o
   4  17   2       38.82       34.01      4.30 o
   5  17   2        4.75        5.28      7.47 o
   6  17   2        3.27        0.19      8.96 o
   7  17   2        3.16       -1.84      8.66 o
  -7  18   2       18.30       15.68      9.26 o
  -6  18   2       27.68       23.53      3.26 o
  -5  18   2       55.35       55.70      4.22 o
  -4  18   2       30.56       34.77      6.87 o
  -3  18   2       15.74       16.79      3.30 o
  -2  18   2       92.71       86.16      5.68 o
  -1  18   2      365.34      431.25      9.96 o
   0  18   2       75.28       65.10      4.85 o
   1  18   2       22.14       22.01      4.23 o
   2  18   2        3.37        1.30      3.57 o
   3  18   2       40.90       40.11      5.98 o
   4  18   2      100.49      107.00      6.17 o
   5  18   2       41.06       29.86      4.59 o
   6  18   2        2.47       -5.52      5.52 o
  -6  19   2       23.40       29.72      8.67 o
  -5  19   2       27.73       17.46      4.18 o
  -4  19   2      107.88      106.23     12.55 o
  -3  19   2       53.82       62.14      5.08 o
  -2  19   2      115.91      104.25      5.52 o
  -1  19   2       29.77       24.75      3.15 o
   0  19   2      107.75      113.73      6.03 o
   1  19   2       35.08       34.03      5.02 o
   2  19   2      179.37      197.05      9.87 o
   3  19   2       43.47       39.81      5.68 o
   4  19   2       55.88       51.55      5.52 o
   5  19   2        0.13       -3.08      5.07 o
  -5  20   2       22.30       23.14     10.76 o
  -4  20   2       24.12       28.62      4.42 o
  -3  20   2        7.24        5.14      4.18 o
  -2  20   2        5.26        2.59      3.21 o
  -1  20   2        0.08        0.63      2.72 o
   0  20   2       37.88       36.91      8.96 o
   1  20   2        6.31        3.41      4.16 o
   2  20   2        6.01        6.87      5.49 o
   3  20   2        0.04        0.02      5.02 o
   4  20   2       18.01       15.91      9.26 o
  -4  21   2      121.97      138.17     31.98 o
  -3  21   2       55.61       61.51      5.97 o
  -2  21   2       38.57       26.83      4.78 o
  -1  21   2       32.44       37.39      5.17 o
   0  21   2       28.48       33.83      7.17 o
   1  21   2      131.44      156.05      8.42 o
   2  21   2      245.35      306.83     13.76 o
   3  21   2       15.25       23.29      6.61 o
  -3  22   2       26.75       30.66      6.96 o
  -2  22   2       28.65       31.75      6.46 o
  -1  22   2       72.72       77.37      7.41 o
   0  22   2       11.57        2.04      5.61 o
   1  22   2       12.92       12.49      6.41 o
   2  22   2       20.42       23.29      6.51 o
 -12   1   3        0.05       -3.86      5.69 o
 -11   1   3       10.00        8.96      4.23 o
 -10   1   3       25.63       31.36      4.23 o
  -9   1   3       40.59       43.86      5.98 o
  -8   1   3      133.76      152.35      5.70 o
  -7   1   3      388.57      376.35      8.98 o
  -6   1   3       56.75       60.19      4.78 o
  -5   1   3      224.42      200.70      4.60 o
  -4   1   3      446.09      336.64      9.20 o
  -3   1   3        8.34       15.04      1.69 o
  -2   1   3     9855.55     9729.58    139.68 o
  -1   1   3      172.07      124.42      3.89 o
   0   1   3    17352.44    18419.79    294.27 o
   1   1   3     6447.05     6466.57     86.90 o
   2   1   3      437.10      419.27     11.10 o
   3   1   3     1640.65     1492.67     19.45 o
   4   1   3       57.32       54.40      2.96 o
   5   1   3       76.07       66.44      3.38 o
   6   1   3      116.49      103.92      4.48 o
   7   1   3        3.12       -1.01      5.38 o
   8   1   3        0.01        0.90      2.96 o
   9   1   3       16.73       14.62      3.57 o
  10   1   3       13.26       14.34      4.23 o
 -12   2   3       13.27       18.61      5.86 o
 -11   2   3        3.43        0.00      4.18 o
 -10   2   3       10.03        1.79      5.38 o
  -9   2   3        3.87        1.55      3.15 o
  -8   2   3       13.06       17.98      2.72 o
  -7   2   3        0.30        1.34      2.43 o
  -6   2   3     1312.55     1397.33     22.97 o
  -5   2   3     1123.23     1127.93     30.10 o
  -4   2   3     2372.10     2376.58     48.98 o
  -3   2   3      484.29      454.08     13.81 o
  -2   2   3       24.59       45.59      1.54 o
  -1   2   3       57.91       79.87      2.39 o
   0   2   3     7100.67     6657.54     88.59 o
   1   2   3     1950.46     1993.48     25.02 o
   2   2   3     1970.05     1977.19     25.14 o
   3   2   3     1595.25     1435.95     18.59 o
   4   2   3      371.58      324.16      7.19 o
   5   2   3       60.93       56.79      3.38 o
   6   2   3       80.92       77.45      3.57 o
   7   2   3       10.52        5.68      3.88 o
   8   2   3       14.61       14.39      3.38 o
   9   2   3        0.34        1.04      6.57 o
  10   2   3        4.69        2.39      3.80 o
 -12   3   3        0.41        4.74      7.47 o
 -11   3   3       23.59       30.66      4.30 o
 -10   3   3       50.91       52.20      6.57 o
  -9   3   3       20.02       23.29      3.43 o
  -8   3   3        2.22       -0.51      2.53 o
  -7   3   3        5.30        2.66      2.08 o
  -6   3   3     1287.12     1391.01     20.80 o
  -5   3   3       84.71      102.36      3.21 o
  -4   3   3     1733.46     1852.57     29.66 o
  -3   3   3       79.64       53.22      5.68 o
  -2   3   3     6362.41     6655.06     83.06 o
  -1   3   3      419.37      485.01      6.61 o
   0   3   3      175.45      166.57      3.15 o
   1   3   3      497.03      425.55      6.57 o
   2   3   3        3.71        7.70      1.87 o
   3   3   3       29.52       56.56      2.54 o
   4   3   3       22.80       25.11      2.11 o
   5   3   3       24.39       25.68      2.69 o
   6   3   3      197.40      182.42      5.07 o
   7   3   3        9.24        8.46      2.72 o
   8   3   3       31.97       22.93      4.18 o
   9   3   3        7.12        0.00      2.96 o
  10   3   3       32.88       19.68      4.42 o
 -12   4   3        7.08       15.84      7.18 o
 -11   4   3      115.62      133.01      6.69 o
 -10   4   3      357.75      391.65     12.27 o
  -9   4   3      766.20      875.17     20.44 o
  -8   4   3       23.04       22.55      2.99 o
  -7   4   3       52.92       55.28      3.89 o
  -6   4   3        0.09       -2.69      2.69 o
  -5   4   3      399.30      418.30      8.52 o
  -4   4   3       37.02        6.10      3.89 o
  -3   4   3     6016.46     6031.54     90.59 o
  -2   4   3      438.42      429.13      6.57 o
  -1   4   3      467.54      461.76      6.33 o
   0   4   3     1709.16     1598.43     19.04 o
   1   4   3      442.03      490.11      7.20 o
   2   4   3       27.11        5.68      1.69 o
   3   4   3       37.17       61.58      2.87 o
   4   4   3       47.98       35.68      2.30 o
   5   4   3      330.04      307.05      6.35 o
   6   4   3       54.77       52.56      5.38 o
   7   4   3      184.83      210.33      6.12 o
   8   4   3      128.29      135.13      5.50 o
   9   4   3        2.56        1.44      3.57 o
  10   4   3        3.70       -2.09      4.23 o
 -12   5   3       23.14       18.62     15.24 o
 -11   5   3      117.93      121.11      8.66 o
 -10   5   3      118.47       96.69      6.76 o
  -9   5   3       91.33      102.55      7.47 o
  -8   5   3        1.43        4.48      2.96 o
  -7   5   3      117.09      111.43      4.78 o
  -6   5   3       50.81       52.61      3.80 o
  -5   5   3       30.12       30.73      3.21 o
  -4   5   3       56.15       52.32      6.28 o
  -3   5   3     2896.38     3028.65     39.06 o
  -2   5   3     4330.49     4083.20     46.26 o
  -1   5   3      550.12      526.79      7.00 o
   0   5   3       15.37       15.13      1.43 o
   1   5   3     1639.01     1481.39     17.31 o
   2   5   3        1.43        4.18      1.54 o
   3   5   3        1.53       -0.60      2.99 o
   4   5   3      515.23      548.70      8.47 o
   5   5   3      204.94      194.43      5.08 o
   6   5   3      296.71      300.44      6.97 o
   7   5   3      119.34      120.35      4.85 o
   8   5   3       71.35       73.06      4.42 o
   9   5   3        0.01        1.41      3.57 o
  10   5   3        0.31        6.35      4.78 o
 -11   6   3        3.45       -2.39      5.07 o
 -10   6   3       33.38       35.06      4.85 o
  -9   6   3       80.61       59.17      5.02 o
  -8   6   3      487.61      508.27     13.53 o
  -7   6   3        0.12       -0.83      2.53 o
  -6   6   3        1.22       -2.71      2.72 o
  -5   6   3      217.32      171.47      5.98 o
  -4   6   3       29.70       53.30      5.08 o
  -3   6   3     1505.20     1653.29     21.48 o
  -2   6   3      467.76      474.12      6.56 o
  -1   6   3        3.46        3.19      1.20 o
   0   6   3      653.32      604.22      7.85 o
   1   6   3      127.94      131.53      3.29 o
   2   6   3      399.03      415.15      5.98 o
   3   6   3     1330.77     1377.61     18.16 o
   4   6   3      104.18      104.41      3.87 o
   5   6   3       14.52       12.48      4.18 o
   6   6   3      162.33      173.14      5.07 o
   7   6   3       59.06       67.90      3.80 o
   8   6   3      129.26      134.09      5.70 o
   9   6   3       11.51       16.79      3.57 o
  10   6   3        2.90        0.02      6.87 o
 -11   7   3        0.03       -4.40      5.38 o
 -10   7   3       51.43       39.29      5.42 o
  -9   7   3       85.30      101.69      7.77 o
  -8   7   3       94.15       97.79      5.02 o
  -7   7   3      413.35      389.09     10.56 o
  -6   7   3       20.02       14.65      2.96 o
  -5   7   3      189.85      193.55      5.31 o
  -4   7   3      528.67      546.69      9.72 o
  -3   7   3      358.63      327.05      5.75 o
  -2   7   3      450.20      531.53      7.92 o
  -1   7   3     4910.46     5047.19     51.54 o
   0   7   3     3561.75     4007.70     41.46 o
   1   7   3      198.96      177.01      3.58 o
   2   7   3     1449.96     1497.25     17.18 o
   3   7   3      130.76      140.30      3.69 o
   4   7   3       64.36       66.31      3.15 o
   5   7   3       60.69       73.45      3.87 o
   6   7   3      116.18      120.68      5.02 o
   7   7   3       44.82       42.90      8.67 o
   8   7   3        3.17       -1.08      6.27 o
   9   7   3        0.49       -1.63      3.53 o
  10   7   3        5.61       14.38     11.95 o
 -11   8   3        1.60       -0.80      5.61 o
 -10   8   3        6.18        2.03      3.98 o
  -9   8   3       64.08       65.49      6.87 o
  -8   8   3        0.18        8.51      3.57 o
  -7   8   3      728.17      751.19     15.47 o
  -6   8   3     2213.80     2268.33     33.29 o
  -5   8   3      459.60      420.92      8.49 o
  -4   8   3        8.45        1.64      1.13 o
  -3   8   3      485.23      466.41      7.92 o
  -2   8   3     3098.89     3534.52     38.96 o
  -1   8   3       79.99       87.14      2.72 o
   0   8   3     1614.03     1700.39     19.16 o
   1   8   3     1309.15     1442.88     16.55 o
   2   8   3     1042.24      897.16     10.83 o
   3   8   3       93.65       94.74      3.15 o
   4   8   3        0.40       -0.20      2.14 o
   5   8   3      375.63      406.93      8.96 o
   6   8   3       91.65       91.57      5.38 o
   7   8   3      112.02      107.66      5.68 o
   8   8   3       23.82       17.41      3.61 o
   9   8   3        0.01        0.25      4.00 o
  10   8   3        0.01       11.16      7.53 o
 -11   9   3        1.56        6.07      6.73 o
 -10   9   3        3.79       -2.56      4.30 o
  -9   9   3        0.02       -2.15      2.98 o
  -8   9   3       74.86       78.86      5.27 o
  -7   9   3      168.61      165.23      6.03 o
  -6   9   3       33.95       33.76      4.48 o
  -5   9   3      149.40      146.41      7.77 o
  -4   9   3       20.20       16.92      2.08 o
  -3   9   3       36.36       36.81      2.30 o
  -2   9   3        1.17       -2.22      3.29 o
  -1   9   3      105.95      107.05      3.15 o
   0   9   3     1314.83     1415.14     17.45 o
   1   9   3      125.05      128.11      3.58 o
   2   9   3      539.06      565.75      7.92 o
   3   9   3       35.89       37.05      2.61 o
   4   9   3       15.46       13.83      6.87 o
   5   9   3       28.27       36.63      9.86 o
   6   9   3       21.73       20.48      3.30 o
   7   9   3        0.78        3.14      3.88 o
   8   9   3        7.93        6.32      3.33 o
   9   9   3        0.29       -1.90      9.26 o
 -11  10   3        0.11       -0.58      8.66 o
 -10  10   3        3.54        6.04      3.53 o
  -9  10   3        5.99       11.61      4.42 o
  -8  10   3      571.35      590.77     15.23 o
  -7  10   3      544.90      599.64     13.11 o
  -6  10   3      243.41      273.32      7.04 o
  -5  10   3      461.50      451.84     14.07 o
  -4  10   3       77.32       76.49      3.30 o
  -3  10   3      517.19      472.64      9.89 o
  -2  10   3        0.75        2.99      1.69 o
  -1  10   3      190.17      227.79      6.28 o
   0  10   3      444.62      388.70     11.08 o
   1  10   3      319.75      301.31      8.38 o
   2  10   3      545.27      626.74      9.50 o
   3  10   3      458.22      505.37      7.97 o
   4  10   3       96.72       92.76      5.68 o
   5  10   3       99.32      105.99      4.53 o
   6  10   3       28.01       21.68      3.59 o
   7  10   3       13.06        8.65      8.66 o
   8  10   3        9.82        4.01      4.86 o
   9  10   3       12.27       12.61      5.76 o
 -10  11   3        0.12        4.54      6.87 o
  -9  11   3        2.98       -1.13      3.73 o
  -8  11   3       32.70       40.93      4.30 o
  -7  11   3        3.90        4.95      2.87 o
  -6  11   3       17.06       21.33      2.98 o
  -5  11   3        1.37       -3.04      4.18 o
  -4  11   3        3.11        3.65      2.09 o
  -3  11   3      659.69      660.80      9.75 o
  -2  11   3      273.11      321.09      5.70 o
  -1  11   3      208.73      133.22      3.58 o
   0  11   3       64.33       64.78      2.72 o
   1  11   3      119.58      120.99      3.43 o
   2  11   3        1.54        1.33      1.15 o
   3  11   3      333.06      366.06      6.86 o
   4  11   3      162.71      171.52      7.47 o
   5  11   3       60.73       55.62      4.48 o
   6  11   3        2.14        3.90      3.15 o
   7  11   3       10.59       14.56      6.87 o
   8  11   3        4.30        4.06      3.98 o
   9  11   3       11.31       -2.44      8.17 o
 -10  12   3        2.59        5.38      5.22 o
  -9  12   3        2.73       -2.50      5.08 o
  -8  12   3      182.11      179.22      7.32 o
  -7  12   3      294.68      273.63      8.76 o
  -6  12   3      206.00      199.56      8.07 o
  -5  12   3        7.68        8.71      2.69 o
  -4  12   3        6.57        4.11      1.54 o
  -3  12   3        3.00        0.15      1.54 o
  -2  12   3      381.47      373.57      6.35 o
  -1  12   3      181.54      187.69      4.43 o
   0  12   3       96.97       85.52      3.15 o
   1  12   3       76.50       78.45      2.87 o
   2  12   3      142.84      166.72      5.02 o
   3  12   3      214.23      225.71      6.18 o
   4  12   3      281.99      314.80      8.30 o
   5  12   3       93.95      100.02      5.30 o
   6  12   3        1.10        8.91      5.08 o
   7  12   3        1.98        7.06      4.15 o
   8  12   3        4.57        8.15      5.98 o
   9  12   3        0.14        6.24     15.24 o
 -10  13   3        0.93        0.56     10.16 o
  -9  13   3        0.15       -3.26      3.26 o
  -8  13   3        0.01       -1.39      2.67 o
  -7  13   3       62.51       62.56      3.98 o
  -6  13   3        1.88        0.05      2.09 o
  -5  13   3       10.32        7.32      1.70 o
  -4  13   3      249.40      254.64      7.04 o
  -3  13   3      129.66      119.77      7.17 o
  -2  13   3       77.87       76.80      3.59 o
  -1  13   3       97.52       88.54      3.38 o
   0  13   3      391.98      435.92      7.91 o
   1  13   3       43.57       40.97      2.69 o
   2  13   3       33.84       38.16      3.59 o
   3  13   3       44.74       34.40      3.30 o
   4  13   3      218.63      233.16      6.74 o
   5  13   3       69.91       81.47      5.30 o
   6  13   3        8.34        5.75      5.98 o
   7  13   3        0.13        5.87      4.52 o
   8  13   3       15.70        8.14      4.61 o
  -9  14   3        7.16        4.01      3.33 o
  -8  14   3       52.94       41.54     12.55 o
  -7  14   3        2.68        2.23      4.00 o
  -6  14   3        1.74        2.99      3.38 o
  -5  14   3      276.57      285.33     14.06 o
  -4  14   3      247.80      224.36      7.04 o
  -3  14   3      371.62      348.90     11.37 o
  -2  14   3       25.83       22.39      2.30 o
  -1  14   3      251.94      246.28      5.70 o
   0  14   3      408.15      463.70     10.48 o
   1  14   3     1033.43     1105.59     18.71 o
   2  14   3        8.29        0.43      2.87 o
   3  14   3        0.43       -1.28      2.61 o
   4  14   3      343.93      362.76      9.34 o
   5  14   3      187.73      187.65      7.74 o
   6  14   3       92.42       93.04      6.15 o
   7  14   3       54.63       39.17      5.07 o
   8  14   3        4.89        4.78     10.72 o
  -9  15   3        0.67       -3.62      6.72 o
  -8  15   3        0.22        2.69      4.65 o
  -7  15   3        1.63       -3.29      9.86 o
  -6  15   3        1.09        2.39      3.80 o
  -5  15   3        4.55        6.02      2.53 o
  -4  15   3      273.43      294.51     11.37 o
  -3  15   3       47.88       30.39      3.57 o
  -2  15   3      335.81      382.95      7.62 o
  -1  15   3      548.73      578.70     10.14 o
   0  15   3      421.68      470.54     11.37 o
   1  15   3     1176.89     1321.05     21.97 o
   2  15   3      247.08      275.37      9.27 o
   3  15   3       49.66       50.77      3.88 o
   4  15   3       36.25       34.20      3.87 o
   5  15   3        0.27        4.87      7.17 o
   6  15   3        7.33        4.13      4.42 o
   7  15   3       11.31       11.41      4.18 o
  -8  16   3        3.43       -2.69      5.49 o
  -7  16   3       19.02       14.04      5.07 o
  -6  16   3       99.29      112.47      6.54 o
  -5  16   3       66.58       66.30      7.77 o
  -4  16   3        1.06       -1.56      2.53 o
  -3  16   3        7.08        3.24      2.87 o
  -2  16   3       81.82       73.62      3.30 o
  -1  16   3       37.32       44.66      4.18 o
   0  16   3        4.81        4.45      2.08 o
   1  16   3      260.30      274.68      7.90 o
   2  16   3        0.03       -2.51      3.15 o
   3  16   3      227.47      254.62     10.47 o
   4  16   3        7.36        1.76      6.87 o
   5  16   3        0.05       -2.89      3.53 o
   6  16   3        0.07       -4.24      4.78 o
   7  16   3       27.44       29.77      9.08 o
  -8  17   3        0.38       -1.96      9.56 o
  -7  17   3      169.10      184.89     10.04 o
  -6  17   3        4.03       -2.69      3.80 o
  -5  17   3       29.00       28.20      3.88 o
  -4  17   3        9.48       19.51      6.87 o
  -3  17   3        0.34       -1.01      2.72 o
  -2  17   3      205.98      231.54      7.18 o
  -1  17   3       50.85       50.59      4.18 o
   0  17   3       97.41      103.87      3.87 o
   1  17   3       11.34       14.20      3.87 o
   2  17   3       56.60       58.76      5.02 o
   3  17   3       45.32       35.59      4.16 o
   4  17   3       56.74       47.08      4.42 o
   5  17   3       11.82        4.01      4.07 o
   6  17   3       26.30       36.13      6.69 o
  -7  18   3        5.64        8.74      6.03 o
  -6  18   3       20.34       23.80      6.03 o
  -5  18   3       32.29       26.87      3.98 o
  -4  18   3       19.60       23.73      3.87 o
  -3  18   3       36.45       40.47      7.47 o
  -2  18   3        0.14        3.22      4.18 o
  -1  18   3        4.84        2.19      2.67 o
   0  18   3       19.16       19.34      3.57 o
   1  18   3       71.15       74.61      6.28 o
   2  18   3       21.26       18.05      5.68 o
   3  18   3       53.09       53.19      4.59 o
   4  18   3        0.83        5.20      4.16 o
   5  18   3        0.21        0.15      4.61 o
   6  18   3        6.72       -4.23      5.15 o
  -6  19   3       15.06       12.32      5.38 o
  -5  19   3       18.42       14.62      4.16 o
  -4  19   3        0.07       -4.18      4.18 o
  -3  19   3       17.47       17.14      5.68 o
  -2  19   3      100.46       81.78      4.86 o
  -1  19   3       51.34       59.55      5.08 o
   0  19   3        2.92        4.53      4.78 o
   1  19   3       88.73      100.68      6.03 o
   2  19   3       20.88        6.49      4.42 o
   3  19   3       25.95       31.63      4.42 o
   4  19   3       55.52       49.61      5.30 o
   5  19   3       47.29       43.95      6.15 o
  -5  20   3       14.99       -3.08      5.69 o
  -4  20   3       12.22        7.58      4.42 o
  -3  20   3       89.74       85.47      5.74 o
  -2  20   3        6.27        5.17      3.15 o
  -1  20   3       26.29       32.25      4.78 o
   0  20   3       62.56       68.91      6.30 o
   1  20   3      249.30      321.09     12.05 o
   2  20   3       25.05       32.35      5.44 o
   3  20   3       67.83       62.16      5.92 o
   4  20   3        1.31        8.29      4.74 o
  -4  21   3        9.76        6.05      6.46 o
  -3  21   3        1.07        8.76      9.56 o
  -2  21   3       27.41       20.74      3.98 o
  -1  21   3        0.12       -0.23      4.78 o
   0  21   3       32.33       31.17      5.02 o
   1  21   3       18.69       23.49      8.07 o
   2  21   3       33.10       41.10     12.55 o
   3  21   3        0.13       -6.85      6.85 o
  -2  22   3        6.08        4.21      5.17 o
  -1  22   3        1.94       -5.60      5.60 o
   0  22   3        1.92        8.84      5.97 o
   1  22   3        4.28       15.65      6.60 o
 -12   0   4        0.12        8.37      7.77 o
 -11   0   4       10.17        5.98      5.98 o
 -10   0   4        3.60        3.59      4.18 o
  -9   0   4       20.54        8.96      4.78 o
  -8   0   4      154.89      171.01      8.37 o
  -7   0   4      640.49      631.19     18.58 o
  -6   0   4       45.35       41.84      4.18 o
  -5   0   4      978.58      923.67     25.86 o
  -4   0   4      281.58      383.86     12.58 o
  -3   0   4        6.48        5.38      2.99 o
  -2   0   4      327.93      365.77      8.99 o
  -1   0   4     1525.29     1516.33     34.64 o
   0   0   4      979.32      795.16     17.51 o
   1   0   4     1459.23     1531.50     32.10 o
   2   0   4    10059.49    10365.99    196.68 o
   3   0   4    10568.45    11929.57    197.08 o
   4   0   4     8016.24     8735.86    152.89 o
   5   0   4      103.60      125.55      6.58 o
   6   0   4       66.10       54.99      5.98 o
   7   0   4        0.15       -3.59      4.18 o
   8   0   4       16.61       25.70      5.38 o
   9   0   4        0.55        0.60      4.78 o
  10   0   4       14.07       25.10      8.37 o
 -12   1   4        0.04       -2.70      4.69 o
 -11   1   4        7.41       10.19      4.00 o
 -10   1   4       42.49       39.25      7.77 o
  -9   1   4       79.88       82.99      7.17 o
  -8   1   4       19.05       15.47      2.99 o
  -7   1   4       19.65       16.20      2.72 o
  -6   1   4      482.05      477.94      9.74 o
  -5   1   4     1785.92     1825.96     38.57 o
  -4   1   4     5864.79     6329.50    104.96 o
  -3   1   4      427.13      378.51      7.17 o
  -2   1   4      600.72      496.23      8.66 o
  -1   1   4     1084.51     1141.39     16.68 o
   0   1   4     2891.55     2572.96     39.63 o
   1   1   4      517.56      581.35      9.38 o
   2   1   4      434.96      507.60      8.35 o
   3   1   4      184.70      224.34      5.68 o
   4   1   4      157.93      157.90      5.07 o
   5   1   4      210.39      211.76      8.67 o
   6   1   4        2.15        1.88      2.72 o
   7   1   4        0.01       -0.60      2.54 o
   8   1   4       29.60       30.07      3.80 o
   9   1   4        0.11        3.12      4.18 o
  10   1   4        0.14       -2.33      4.42 o
 -12   2   4       39.37       30.75      6.74 o
 -11   2   4        0.84        4.06      3.98 o
 -10   2   4       92.89      102.49      5.60 o
  -9   2   4        3.48       -1.56      2.99 o
  -8   2   4      161.36      155.17      5.45 o
  -7   2   4       41.17       43.25      2.87 o
  -6   2   4        4.95        2.69      1.79 o
  -5   2   4      427.46      387.52     10.75 o
  -4   2   4     1044.19     1095.23     24.99 o
  -3   2   4       47.87       59.59      2.69 o
  -2   2   4        2.37        2.65      1.49 o
  -1   2   4       28.84       21.37      1.43 o
   0   2   4        0.17        1.20      1.27 o
   1   2   4      564.17      414.99      8.11 o
   2   2   4      965.23     1052.90     14.47 o
   3   2   4     2882.05     2880.58     35.50 o
   4   2   4      404.89      414.75      8.05 o
   5   2   4        5.40        8.66      2.54 o
   6   2   4      141.52      141.41      5.27 o
   7   2   4       81.29       74.18      4.42 o
   8   2   4        1.88        4.18      3.38 o
   9   2   4        8.25       -0.32      3.57 o
  10   2   4        8.40       10.46      4.65 o
 -12   3   4        0.17       -5.92      5.92 o
 -11   3   4       17.83       15.83      4.18 o
 -10   3   4        2.77        2.78      3.15 o
  -9   3   4       37.97       35.71      5.08 o
  -8   3   4        0.01       -1.85      2.69 o
  -7   3   4      602.03      635.12     11.94 o
  -6   3   4      227.84      215.52      5.23 o
  -5   3   4        9.39        7.03      1.79 o
  -4   3   4       31.61       67.09      3.29 o
  -3   3   4     1527.84     1517.09     24.28 o
  -2   3   4      572.27      589.59      7.55 o
  -1   3   4     2320.65     2187.39     26.57 o
   0   3   4      466.36      339.45      5.90 o
   1   3   4      631.44      745.41     14.12 o
   2   3   4      415.26      355.31     14.68 o
   3   3   4       33.39       48.34      6.28 o
   4   3   4       81.16       74.56      3.15 o
   5   3   4       72.24       67.56      5.68 o
   6   3   4      186.01      208.03      6.12 o
   7   3   4      230.83      227.42      6.97 o
   8   3   4       20.72       31.05      4.18 o
   9   3   4        6.76        3.29      3.80 o
  10   3   4       11.69       13.15      5.07 o
 -12   4   4        3.59        0.92     10.16 o
 -11   4   4        0.02       -2.01      4.59 o
 -10   4   4       75.71       79.39      4.78 o
  -9   4   4      548.12      580.29     18.56 o
  -8   4   4      130.00      152.61     14.05 o
  -7   4   4      659.40      599.87     80.92 o
  -6   4   4        0.78        2.67      2.18 o
  -5   4   4      213.95       64.46     97.83 o
  -4   4   4     1780.06     1728.26     37.80 o
  -3   4   4       31.90       22.85      2.11 o
  -2   4   4     1865.14     1591.78     18.83 o
  -1   4   4      278.65      233.02      3.74 o
   0   4   4      231.59      258.18      5.99 o
   1   4   4      261.89      280.05      5.18 o
   2   4   4      309.47      286.19      5.46 o
   3   4   4     1004.11     1105.79     15.23 o
   4   4   4      359.49      368.93      6.98 o
   5   4   4      132.03      148.61      4.65 o
   6   4   4      224.38      226.23      6.12 o
   7   4   4        1.02        0.60      2.72 o
   8   4   4        0.51        2.71      4.18 o
   9   4   4        0.20        1.86      3.73 o
  10   4   4        1.69       -4.13      4.85 o
 -12   5   4        5.01       -3.63      8.17 o
 -11   5   4       25.49       23.64      5.30 o
 -10   5   4        5.33       -2.06      4.16 o
  -9   5   4        0.78        5.48      3.57 o
  -8   5   4       83.71      101.46      5.87 o
  -7   5   4        1.82        2.21      2.53 o
  -6   5   4       36.82       45.76      5.68 o
  -5   5   4      235.59      233.21      6.42 o
  -4   5   4      152.00      169.04      3.79 o
  -3   5   4       30.14       22.85      1.79 o
  -2   5   4      111.67       86.95      2.30 o
  -1   5   4      482.08      443.62      6.48 o
   0   5   4      732.30      720.05      9.56 o
   1   5   4      389.86      410.68     10.49 o
   2   5   4      448.50      387.30      6.43 o
   3   5   4        7.79       17.31      2.99 o
   4   5   4       76.92       76.07      3.57 o
   5   5   4        0.34        0.35      3.29 o
   6   5   4        0.03        2.39      2.54 o
   7   5   4       20.58       13.15      2.96 o
   8   5   4       23.66       14.65      3.38 o
   9   5   4        4.67        5.98      5.38 o
  10   5   4       10.51        3.90      5.42 o
 -11   6   4        2.52        5.75      5.44 o
 -10   6   4        0.17       -0.94      3.87 o
  -9   6   4       42.95       32.27      3.98 o
  -8   6   4       28.74       22.80      6.57 o
  -7   6   4      101.01       74.07      3.98 o
  -6   6   4       47.87       48.50      5.68 o
  -5   6   4       43.75       59.53      2.67 o
  -4   6   4        9.42       20.66      3.15 o
  -3   6   4     3623.45     3560.76     46.37 o
  -2   6   4     2222.58     2296.39     25.55 o
  -1   6   4     4364.78     4716.43     52.97 o
   0   6   4     2317.66     2492.02     29.14 o
   1   6   4       42.07       30.13      5.38 o
   2   6   4       47.67       66.21      2.61 o
   3   6   4      932.06      960.72     13.44 o
   4   6   4      190.63      218.19      5.52 o
   5   6   4       37.31       40.28      5.38 o
   6   6   4      141.92      124.88      5.17 o
   7   6   4       15.39       16.43      5.98 o
   8   6   4        8.89       11.35      3.38 o
   9   6   4        8.44        8.65      3.88 o
  10   6   4       13.73        4.95      5.74 o
 -11   7   4       31.62       31.67      7.47 o
 -10   7   4        9.82        7.01      3.87 o
  -9   7   4        9.57        4.32      9.26 o
  -8   7   4       70.70       65.05      5.38 o
  -7   7   4      301.80      332.54      8.24 o
  -6   7   4       50.02       37.07      3.80 o
  -5   7   4       88.50      101.37      3.98 o
  -4   7   4     2213.93     2231.66     30.78 o
  -3   7   4        7.93       -0.34      3.88 o
  -2   7   4     3596.64     4083.94     43.92 o
  -1   7   4     1264.36     1378.73     15.52 o
   0   7   4       36.33       30.78      2.11 o
   1   7   4      345.47      322.68     11.98 o
   2   7   4      606.38      531.03      7.76 o
   3   7   4        1.25        2.99      3.59 o
   4   7   4        1.29        0.05      2.18 o
   5   7   4        0.12        0.98      3.88 o
   6   7   4       10.24       10.69      4.78 o
   7   7   4        6.09        1.05      5.38 o
   8   7   4       19.87       10.51      6.27 o
   9   7   4        1.23        5.65      7.17 o
 -11   8   4        0.59        6.45      5.68 o
 -10   8   4        2.76        4.04      4.07 o
  -9   8   4      105.56       96.02      5.92 o
  -8   8   4      160.74      194.46     10.76 o
  -7   8   4       95.91      103.35      4.48 o
  -6   8   4      275.70      280.07      7.78 o
  -5   8   4      733.93      829.25     14.59 o
  -4   8   4      752.06      740.73     11.52 o
  -3   8   4     1315.98     1335.84     18.09 o
  -2   8   4      418.56      457.74      6.78 o
  -1   8   4      568.42      736.63      9.30 o
   0   8   4       23.06       27.01      2.11 o
   1   8   4     1686.44     1896.06     25.18 o
   2   8   4       40.54       33.48      3.59 o
   3   8   4      862.57      998.50     13.53 o
   4   8   4       21.68       13.67      2.53 o
   5   8   4      101.51       95.26      4.53 o
   6   8   4        2.24       10.72      4.18 o
   7   8   4        0.59        1.59      6.57 o
   8   8   4        0.55       -0.27      4.16 o
   9   8   4       11.43        7.83      7.17 o
 -11   9   4       25.07       22.63      5.60 o
 -10   9   4        3.28        4.32      4.78 o
  -9   9   4       16.53       18.73      3.98 o
  -8   9   4       38.83       27.60      3.29 o
  -7   9   4      380.54      426.37      9.78 o
  -6   9   4      368.42      442.32      9.62 o
  -5   9   4      548.64      546.81     12.02 o
  -4   9   4     1808.18     1930.58     26.08 o
  -3   9   4       13.41       11.48      2.11 o
  -2   9   4        0.04       -1.69      1.69 o
  -1   9   4      137.91      153.21      4.78 o
   0   9   4     1434.62     1318.03     15.51 o
   1   9   4        0.69        1.14      2.69 o
   2   9   4      276.57      295.06      5.98 o
   3   9   4       87.58       81.16      3.59 o
   4   9   4       18.43       25.60      4.48 o
   5   9   4      200.03      197.45      7.77 o
   6   9   4       30.75       27.44      3.53 o
   7   9   4      175.57      193.63      8.06 o
   8   9   4        6.26        3.88      3.40 o
   9   9   4        1.08       -0.49      5.04 o
 -11  10   4        8.33       13.20      5.76 o
 -10  10   4        6.01        5.98      5.68 o
  -9  10   4       50.34       46.80      8.37 o
  -8  10   4      330.13      372.86     10.63 o
  -7  10   4      500.63      575.72     12.62 o
  -6  10   4       43.26       48.13      9.26 o
  -5  10   4       60.41       73.12      4.42 o
  -4  10   4      282.94      296.39      6.31 o
  -3  10   4      781.81      792.10     12.09 o
  -2  10   4      171.14      227.61      4.43 o
  -1  10   4      668.09      621.96      9.11 o
   0  10   4       52.54       48.90      2.72 o
   1  10   4       16.22       21.32      2.43 o
   2  10   4       78.14       86.97      3.89 o
   3  10   4      272.19      273.47      5.87 o
   4  10   4      311.12      312.12      7.18 o
   5  10   4        5.35        4.74      2.61 o
   6  10   4      177.18      164.53      7.77 o
   7  10   4       16.86       23.48      3.87 o
   8  10   4        5.17        5.98      5.38 o
   9  10   4        2.01        1.54      5.98 o
 -10  11   4        4.96        3.88      3.68 o
  -9  11   4       46.30       51.87      6.28 o
  -8  11   4      118.28      126.74      6.03 o
  -7  11   4        0.54        0.85      3.88 o
  -6  11   4       20.19       21.75      3.30 o
  -5  11   4       51.99       35.53      4.00 o
  -4  11   4        0.07        0.00      1.60 o
  -3  11   4       24.77       30.53      2.11 o
  -2  11   4      433.26      504.83      8.38 o
  -1  11   4       92.26       77.98      3.15 o
   0  11   4       17.08        9.68      4.78 o
   1  11   4      340.74      320.49      6.61 o
   2  11   4        0.01        1.55      1.99 o
   3  11   4        2.97        2.99      2.69 o
   4  11   4        9.59        8.37      2.67 o
   5  11   4       12.50       11.95      3.21 o
   6  11   4        0.42        0.42      4.48 o
   7  11   4        9.48       11.25      3.26 o
   8  11   4        1.09        4.34      4.41 o
 -10  12   4       12.73       11.51     16.73 o
  -9  12   4       99.01       98.56      6.87 o
  -8  12   4       38.85       38.01      4.16 o
  -7  12   4      133.95      133.72      5.86 o
  -6  12   4      202.26      233.73      6.61 o
  -5  12   4        0.33       -1.07      1.07 o
  -4  12   4       92.51      106.41      5.68 o
  -3  12   4      559.26      580.82      8.90 o
  -2  12   4     1595.71     1827.53     24.08 o
  -1  12   4      973.04     1005.79     13.93 o
   0  12   4      362.12      366.32      9.88 o
   1  12   4       37.77       38.85      3.59 o
   2  12   4      256.48      266.22      5.97 o
   3  12   4      102.15       97.07      3.83 o
   4  12   4      396.31      441.04      9.32 o
   5  12   4      412.45      505.14     11.39 o
   6  12   4      101.10      109.46      5.29 o
   7  12   4        0.02        5.17      4.22 o
   8  12   4        0.00       -0.60     10.76 o
 -10  13   4        0.02       -5.83     13.44 o
  -9  13   4        0.20       -2.30      3.68 o
  -8  13   4        4.21        5.06      3.43 o
  -7  13   4       33.48       33.72      5.68 o
  -6  13   4      275.45      267.76      8.05 o
  -5  13   4      153.51      165.17      6.88 o
  -4  13   4       10.13       11.40      2.09 o
  -3  13   4      188.39      179.44      4.65 o
  -2  13   4       23.02       16.73      2.99 o
  -1  13   4       24.94       25.33      2.54 o
   0  13   4        6.91        2.72      1.87 o
   1  13   4      597.99      636.68     14.38 o
   2  13   4       29.24       26.30      1.72 o
   3  13   4       36.92       41.07      4.07 o
   4  13   4       15.98       15.81      5.98 o
   5  13   4      154.98      152.99      7.17 o
   6  13   4       81.81       80.19      6.28 o
   7  13   4       32.42       37.67      9.56 o
   8  13   4       12.18        3.28      5.76 o
  -9  14   4        1.24        0.42      3.68 o
  -8  14   4       18.87       22.71      3.26 o
  -7  14   4        5.04        6.46      2.72 o
  -6  14   4       52.22       38.95      6.87 o
  -5  14   4       40.68       39.42      1.99 o
  -4  14   4        6.24        3.66      1.54 o
  -3  14   4      204.86      214.13      5.07 o
  -2  14   4       33.90       21.27      2.30 o
  -1  14   4      219.85      228.73      5.45 o
   0  14   4      524.56      582.03     12.58 o
   1  14   4      659.66      773.38     11.80 o
   2  14   4      332.43      357.67     21.84 o
   3  14   4       33.25       38.34      3.73 o
   4  14   4       61.22       57.72      4.74 o
   5  14   4        4.99        6.57      4.16 o
   6  14   4       19.10       21.73      4.97 o
   7  14   4        0.12       -3.06      4.61 o
  -9  15   4        0.04        1.99      9.26 o
  -8  15   4        1.91       -1.51      4.85 o
  -7  15   4       13.39        5.14      3.98 o
  -6  15   4       25.21       41.83      8.96 o
  -5  15   4      134.91      152.09      6.03 o
  -4  15   4      213.53      223.51      6.88 o
  -3  15   4       27.40       32.74      3.29 o
  -2  15   4       66.94       37.14      2.72 o
  -1  15   4       19.57        9.32      2.54 o
   0  15   4      187.47      208.76      5.70 o
   1  15   4        5.37        1.46      1.15 o
   2  15   4       67.50       62.75      5.38 o
   3  15   4       41.01       37.60      3.73 o
   4  15   4        9.42        3.29      3.53 o
   5  15   4       14.69       10.41      4.07 o
   6  15   4        0.07        7.91      5.38 o
   7  15   4        0.02       -0.40      5.34 o
  -8  16   4       54.28       64.79     17.63 o
  -7  16   4        2.63       -1.16      3.87 o
  -6  16   4       22.61       29.68      7.77 o
  -5  16   4        0.47       -0.21      2.61 o
  -4  16   4       76.23       52.59      4.48 o
  -3  16   4       71.23       63.01      6.28 o
  -2  16   4       17.28        7.77      2.11 o
  -1  16   4       40.46       41.65      3.15 o
   0  16   4      342.57      428.90      9.28 o
   1  16   4        9.21       10.30      3.43 o
   2  16   4      261.95      295.15     10.15 o
   3  16   4      312.82      328.69      9.18 o
   4  16   4        4.24        8.47      8.37 o
   5  16   4        0.22        2.68      4.52 o
   6  16   4        1.39        4.81      5.38 o
  -8  17   4        3.59       -5.50      9.86 o
  -7  17   4        9.51        5.95      4.42 o
  -6  17   4       14.51       11.65      6.27 o
  -5  17   4       13.27        7.94      2.87 o
  -4  17   4       69.13       87.55     12.55 o
  -3  17   4       18.70       15.13      4.48 o
  -2  17   4      105.87      102.25      4.23 o
  -1  17   4       25.97       32.79      2.96 o
   0  17   4       64.68       58.41      3.43 o
   1  17   4      162.17      164.69      8.37 o
   2  17   4       54.94       54.60     10.46 o
   3  17   4       26.97       27.95      4.78 o
   4  17   4        0.00        2.53      4.07 o
   5  17   4        2.02        2.05      4.52 o
   6  17   4        1.42        8.79      6.30 o
  -7  18   4       22.39       17.55     10.76 o
  -6  18   4       42.83       38.37      5.08 o
  -5  18   4        0.02       -4.48      4.48 o
  -4  18   4        7.28        6.54      3.87 o
  -3  18   4      244.71      308.76      9.62 o
  -2  18   4       49.72       45.04      6.87 o
  -1  18   4      239.53      267.33      7.81 o
   0  18   4       45.90       50.90      2.99 o
   1  18   4      266.84      303.98     10.30 o
   2  18   4        5.32        6.15      4.30 o
   3  18   4      172.58      204.75      8.60 o
   4  18   4       21.40       20.61      5.15 o
   5  18   4       24.13       21.75      6.17 o
  -6  19   4       17.56       12.82      8.96 o
  -5  19   4       29.18       33.40      9.26 o
  -4  19   4       83.91       97.47     11.66 o
  -3  19   4       25.68       29.83      3.87 o
  -2  19   4        2.39        0.63      3.43 o
  -1  19   4       14.58       14.73      2.72 o
   0  19   4      135.37      143.05      6.30 o
   1  19   4       17.46       11.70      9.86 o
   2  19   4       15.74       22.61      4.59 o
   3  19   4        3.18        8.07      4.65 o
   4  19   4        8.76        8.47      7.77 o
  -5  20   4        1.31        0.34      4.85 o
  -4  20   4        0.39        0.85      3.61 o
  -3  20   4       20.46       23.65      6.57 o
  -2  20   4        7.53        3.82      2.98 o
  -1  20   4        0.45       -1.58      2.61 o
   0  20   4        0.19        2.33      4.00 o
   1  20   4        0.20        5.63      4.42 o
   2  20   4        2.62        1.93      9.86 o
   3  20   4       10.47        7.72      6.27 o
  -4  21   4        3.26        0.80      5.02 o
  -3  21   4       12.98       13.36      5.38 o
  -2  21   4       34.51       40.28      5.42 o
  -1  21   4       63.13       55.42      6.57 o
   0  21   4       37.83       31.25      6.87 o
   1  21   4       77.10       95.18      7.04 o
   2  21   4       48.30       53.62      7.15 o
  -2  22   4       51.17       42.44      8.23 o
  -1  22   4       10.22        8.43      5.42 o
   0  22   4        0.00       -0.46      6.46 o
 -12   1   5        3.23        1.96      5.87 o
 -11   1   5        8.84        9.23      3.73 o
 -10   1   5       88.39      104.48      5.69 o
  -9   1   5       69.80       86.34      5.08 o
  -8   1   5        3.13        2.13      3.88 o
  -7   1   5      255.04      256.13      7.15 o
  -6   1   5      142.02      131.39      6.07 o
  -5   1   5      276.91      295.73      7.40 o
  -4   1   5     1880.33     1790.57     28.51 o
  -3   1   5     4373.15     4216.06     62.78 o
  -2   1   5     1801.39     1882.33     23.18 o
  -1   1   5     2447.09     2312.09     32.59 o
   0   1   5      284.50      332.32      7.19 o
   1   1   5        6.19        4.58      1.87 o
   2   1   5     2509.20     2432.16     35.65 o
   3   1   5     1901.18     2029.37     28.47 o
   4   1   5      389.45      356.14     14.07 o
   5   1   5      618.74      690.08     13.34 o
   6   1   5        0.00       -0.76      3.15 o
   7   1   5        4.08        7.77      3.38 o
   8   1   5        0.41        2.06      3.73 o
   9   1   5        7.29        7.77      4.00 o
  10   1   5        0.10        3.93      8.07 o
 -12   2   5        0.01       -4.05      6.57 o
 -11   2   5       20.49       26.14      4.30 o
 -10   2   5        8.33        9.13      2.87 o
  -9   2   5       26.07       24.55      7.47 o
  -8   2   5      207.49      220.36      6.89 o
  -7   2   5      201.69      217.01      5.74 o
  -6   2   5       98.70       79.16      4.53 o
  -5   2   5      513.87      486.81     18.88 o
  -4   2   5       49.10       22.13      1.69 o
  -3   2   5      131.58      133.09      3.38 o
  -2   2   5      528.35      452.95      6.77 o
  -1   2   5      228.90      203.16      3.87 o
   0   2   5     3706.28     3777.24     52.45 o
   1   2   5        0.15        8.77      3.59 o
   2   2   5     1952.84     2031.59     28.34 o
   3   2   5      851.75      838.59     13.16 o
   4   2   5       90.83       89.13      5.08 o
   5   2   5      612.77      672.45     13.34 o
   6   2   5      229.57      257.26      7.61 o
   7   2   5        5.10       -0.90      5.68 o
   8   2   5       20.22       29.88      4.18 o
   9   2   5        1.02       -1.20      4.23 o
 -12   3   5        3.35       -6.86      8.37 o
 -11   3   5        7.55        7.77      3.15 o
 -10   3   5       24.67       29.38      3.88 o
  -9   3   5      601.53      666.66     16.63 o
  -8   3   5      175.90      164.49     10.76 o
  -7   3   5      101.74      117.03      4.69 o
  -6   3   5       53.63       43.78      7.17 o
  -5   3   5     1070.01     1017.45     18.08 o
  -4   3   5     2001.43     2018.30     31.62 o
  -3   3   5      626.47      580.74      9.12 o
  -2   3   5      681.24      606.29     10.20 o
  -1   3   5       21.05       23.89      1.43 o
   0   3   5        1.02        1.39      1.60 o
   1   3   5      306.71      382.97      7.42 o
   2   3   5       62.91       73.71      3.15 o
   3   3   5      542.78      635.29     12.29 o
   4   3   5      103.08       85.26      4.19 o
   5   3   5      112.88      102.35      5.68 o
   6   3   5      119.79      104.11      4.42 o
   7   3   5       21.09        7.94      5.08 o
   8   3   5       18.59        9.56      3.80 o
   9   3   5        3.07       -1.20      4.78 o
 -12   4   5       67.26       63.57      7.85 o
 -11   4   5       70.60       78.09      6.76 o
 -10   4   5        1.28       -0.35      3.87 o
  -9   4   5      781.44      862.93     21.80 o
  -8   4   5       48.92       48.11      3.88 o
  -7   4   5       85.00       96.87      2.99 o
  -6   4   5      340.92      346.67      8.08 o
  -5   4   5     2424.80     2525.76     40.56 o
  -4   4   5        5.37       -1.60      1.60 o
  -3   4   5     1659.51     1645.16     25.01 o
  -2   4   5       10.23        6.11      1.07 o
  -1   4   5     1474.30     1452.39     19.96 o
   0   4   5     2959.83     2813.40     45.50 o
   1   4   5        0.47        2.51      2.09 o
   2   4   5      473.71      480.37      8.87 o
   3   4   5       41.28       27.20      2.54 o
   4   4   5       48.70       59.38      3.30 o
   5   4   5      145.82      178.11      5.45 o
   6   4   5       21.41       22.47      3.30 o
   7   4   5       32.56       16.17      3.15 o
   8   4   5        2.27        0.32      5.38 o
   9   4   5        1.66        5.91      4.00 o
 -12   5   5        2.81        3.21      6.89 o
 -11   5   5       27.31       26.51      5.69 o
 -10   5   5      141.47      137.80      7.61 o
  -9   5   5      326.76      350.00     11.85 o
  -8   5   5     2430.72     2730.69     44.47 o
  -7   5   5       64.53       64.17      4.15 o
  -6   5   5        0.15       -1.79      3.88 o
  -5   5   5       93.09      113.75      3.26 o
  -4   5   5      311.64      355.55     11.67 o
  -3   5   5      329.32      355.54      6.47 o
  -2   5   5     4723.21     4781.48     53.08 o
  -1   5   5      426.73      344.34      5.71 o
   0   5   5       46.67       47.60      3.29 o
   1   5   5        1.16        3.98      3.29 o
   2   5   5     1503.15     1584.02     21.26 o
   3   5   5       19.18       21.27      2.30 o
   4   5   5       44.12       41.17      3.30 o
   5   5   5      117.64      141.04      4.85 o
   6   5   5       59.72       63.87      4.16 o
   7   5   5        5.55        4.07      3.30 o
   8   5   5       39.94       45.50      4.59 o
   9   5   5        7.89        7.50      4.59 o
 -12   6   5        3.09       19.72     11.95 o
 -11   6   5        5.56        4.86      4.85 o
 -10   6   5        7.83        0.00      4.23 o
  -9   6   5      294.47      305.22     10.31 o
  -8   6   5      170.14      172.20      6.30 o
  -7   6   5      348.52      356.87      9.51 o
  -6   6   5       10.43       10.30      3.59 o
  -5   6   5        2.61        8.07      3.38 o
  -4   6   5     1556.54     1674.06     25.11 o
  -3   6   5      339.57      362.52      6.90 o
  -2   6   5     1798.30     1915.40     22.73 o
  -1   6   5      879.98      854.81     11.38 o
   0   6   5       50.57       43.47      5.38 o
   1   6   5      385.55      417.52      7.16 o
   2   6   5       88.08       89.32      8.67 o
   3   6   5       26.10       18.07      2.61 o
   4   6   5      111.93      133.11      5.30 o
   5   6   5       22.50       17.57      2.87 o
   6   6   5       39.14       51.27      4.00 o
   7   6   5      118.20      135.82      6.30 o
   8   6   5        0.30       -2.69      3.80 o
   9   6   5        5.47        0.17      4.42 o
 -11   7   5        0.28        0.72      6.57 o
 -10   7   5       85.83       84.82      6.46 o
  -9   7   5        0.28        1.67      3.61 o
  -8   7   5        1.41        3.16      3.29 o
  -7   7   5      493.06      532.31     11.93 o
  -6   7   5      378.62      392.96      9.58 o
  -5   7   5       21.67       50.13      6.57 o
  -4   7   5     2493.12     2474.59     36.63 o
  -3   7   5      735.98      692.23     11.36 o
  -2   7   5      442.81      436.02      6.98 o
  -1   7   5       91.46      123.18      2.96 o
   0   7   5       11.87       13.51      2.11 o
   1   7   5        6.73       21.49      2.87 o
   2   7   5      791.67      834.80     14.10 o
   3   7   5      336.92      304.59      6.42 o
   4   7   5      360.89      407.56     14.07 o
   5   7   5        2.61       -1.20      2.98 o
   6   7   5       19.63       23.16      9.86 o
   7   7   5       19.42       17.04      3.98 o
   8   7   5        1.65       -1.02      4.30 o
   9   7   5       14.90       25.80      6.03 o
 -11   8   5       21.30       22.43      5.87 o
 -10   8   5       13.13       10.25      4.00 o
  -9   8   5        0.86        0.75      3.07 o
  -8   8   5      115.46      120.87      4.86 o
  -7   8   5       53.52       50.32      3.21 o
  -6   8   5       59.34       63.54      2.76 o
  -5   8   5       99.90       89.75      5.45 o
  -4   8   5      179.09      194.35      5.97 o
  -3   8   5      612.81      665.30     10.57 o
  -2   8   5      142.31      102.72      3.30 o
  -1   8   5        0.53       -1.39      1.87 o
   0   8   5       56.20       57.99      2.96 o
   1   8   5     2812.60     3094.26     37.66 o
   2   8   5      253.35      245.45      5.31 o
   3   8   5        0.55       -1.63      2.69 o
   4   8   5      136.05      134.60     13.15 o
   5   8   5       41.60       36.35      3.88 o
   6   8   5       23.04       17.48      5.98 o
   7   8   5        0.45       -1.59      3.53 o
   8   8   5       15.29       19.67      4.42 o
   9   8   5        1.56       -0.17      6.02 o
 -11   9   5        0.52        6.68      5.86 o
 -10   9   5        7.48        3.52      3.15 o
  -9   9   5       11.23       10.16      2.98 o
  -8   9   5        1.18        0.83      2.18 o
  -7   9   5      372.40      428.57      9.15 o
  -6   9   5     1075.48     1072.96     18.73 o
  -5   9   5      369.76      346.57     14.37 o
  -4   9   5       83.39       80.31      9.56 o
  -3   9   5       19.66       23.10      1.87 o
  -2   9   5      118.44      109.31      4.48 o
  -1   9   5      363.89      399.38      6.77 o
   0   9   5       44.13       52.91      2.96 o
   1   9   5       26.79       29.44      3.29 o
   2   9   5       28.23       33.33      2.69 o
   3   9   5        3.68        2.09      2.43 o
   4   9   5        0.32        1.00      3.88 o
   5   9   5       95.87      100.72      5.15 o
   6   9   5       34.97       30.63      4.15 o
   7   9   5        6.54        3.95      3.53 o
   8   9   5        2.77       -1.20      4.15 o
   9   9   5       10.70       13.15      7.17 o
 -11  10   5        7.13       13.45      9.30 o
 -10  10   5        0.04       -2.14      3.15 o
  -9  10   5       10.22        9.49      3.07 o
  -8  10   5        7.79        7.09      2.61 o
  -7  10   5       13.29       13.68      3.59 o
  -6  10   5       22.44       33.24      3.61 o
  -5  10   5       94.35       73.34      6.28 o
  -4  10   5       56.18       43.35      2.54 o
  -3  10   5        2.08        0.07      1.87 o
  -2  10   5       19.96       22.30      1.99 o
  -1  10   5      927.21      991.29     18.31 o
   0  10   5      246.98      223.85      5.28 o
   1  10   5        8.88       11.95      2.72 o
   2  10   5        2.70        4.48      2.61 o
   3  10   5       36.45       46.86      3.88 o
   4  10   5        3.29        7.05      2.98 o
   5  10   5       50.70       44.79      3.98 o
   6  10   5       46.23       42.01      4.18 o
   7  10   5        5.54        0.38      5.98 o
   8  10   5        0.48       -1.39      4.28 o
 -10  11   5        1.38       -3.78     10.16 o
  -9  11   5       17.90       12.30      2.72 o
  -8  11   5      132.87      147.26      5.15 o
  -7  11   5       18.97       17.72      2.98 o
  -6  11   5      544.39      560.14     13.90 o
  -5  11   5      108.49      100.62      3.30 o
  -4  11   5      180.59      179.94      5.02 o
  -3  11   5      163.91      147.15      3.81 o
  -2  11   5        0.73       -1.54      1.54 o
  -1  11   5      361.26      327.18      6.31 o
   0  11   5      323.75      337.13     10.47 o
   1  11   5       12.20        8.37      2.96 o
   2  11   5       80.72       72.61      4.48 o
   3  11   5      222.02      252.38      6.42 o
   4  11   5      191.06      208.08      6.30 o
   5  11   5      298.59      320.34      9.05 o
   6  11   5       69.67       76.66      4.61 o
   7  11   5        1.93        0.72      9.26 o
   8  11   5        3.19        6.87      5.22 o
 -10  12   5       44.20       43.87      4.75 o
  -9  12   5        9.92        9.86      2.79 o
  -8  12   5        2.04        0.64      2.18 o
  -7  12   5        1.21        4.38      3.88 o
  -6  12   5        0.49        2.75      2.25 o
  -5  12   5       15.65        8.78      2.39 o
  -4  12   5       14.62       15.56      2.11 o
  -3  12   5      126.58      143.10      8.37 o
  -2  12   5        0.25        3.85      2.39 o
  -1  12   5       51.17       36.95      2.96 o
   0  12   5      279.43      253.18      6.04 o
   1  12   5      177.40      164.13     11.96 o
   2  12   5        3.70        7.43      2.61 o
   3  12   5        0.02       -1.61      2.18 o
   4  12   5        0.03       -1.75      2.61 o
   5  12   5        3.85       11.35      3.59 o
   6  12   5        7.20        9.25      3.29 o
   7  12   5        4.00        3.99      4.33 o
   8  12   5        0.54       -2.89      6.41 o
 -10  13   5        2.07       -6.57      7.99 o
  -9  13   5       32.70       39.18      4.48 o
  -8  13   5       29.13       29.83      3.26 o
  -7  13   5      210.61      188.55      7.18 o
  -6  13   5      153.69      162.23      6.88 o
  -5  13   5      414.05      363.23      8.61 o
  -4  13   5       54.87       57.56      3.15 o
  -3  13   5       34.10       35.05      2.72 o
  -2  13   5      193.72      182.66      7.18 o
  -1  13   5      210.36      213.51     11.06 o
   0  13   5        4.04        6.25      2.72 o
   1  13   5       14.41       26.90      3.80 o
   2  13   5      281.34      308.67     13.76 o
   3  13   5       30.15       35.34      6.28 o
   4  13   5       10.01        2.73      3.59 o
   5  13   5      114.39      109.64      5.61 o
   6  13   5      125.55      129.49     13.15 o
   7  13   5       41.50       42.05      6.51 o
  -9  14   5       26.91       24.50      3.30 o
  -8  14   5        1.05       -0.18      2.76 o
  -7  14   5        4.34        2.46      2.79 o
  -6  14   5        5.24       12.32      5.68 o
  -5  14   5      173.97      202.53      5.50 o
  -4  14   5       10.51       15.73      2.30 o
  -3  14   5       57.62       45.88      2.96 o
  -2  14   5       66.99       52.86      3.15 o
  -1  14   5      463.76      467.83      9.04 o
   0  14   5      148.96      179.09      7.17 o
   1  14   5      361.96      389.80      8.18 o
   2  14   5      459.20      496.15     12.57 o
   3  14   5      107.25      115.52      4.41 o
   4  14   5       21.96       14.66      3.29 o
   5  14   5        4.65        6.69      3.98 o
   6  14   5        2.88        3.78      4.86 o
   7  14   5        0.53       -6.56      7.31 o
  -9  15   5        4.92        2.09     14.04 o
  -8  15   5        9.90       10.55      7.47 o
  -7  15   5        0.91       -1.55      2.39 o
  -6  15   5       16.90       10.18      2.39 o
  -5  15   5        5.06        7.70      2.39 o
  -4  15   5       43.92       44.19      2.87 o
  -3  15   5       48.45       30.50      4.78 o
  -2  15   5      217.42      208.17      5.70 o
  -1  15   5      155.98      151.66      6.58 o
   0  15   5        8.29       15.25      2.72 o
   1  15   5       27.21       27.49      2.14 o
   2  15   5      183.52      194.87      7.61 o
   3  15   5       64.25       56.63      4.97 o
   4  15   5        4.03        4.78      3.98 o
   5  15   5        0.01       -5.08      5.08 o
   6  15   5       11.50       11.71      4.97 o
  -8  16   5        0.07        4.92      3.79 o
  -7  16   5        1.31       -1.38      3.61 o
  -6  16   5       36.88       55.14      4.59 o
  -5  16   5       27.83       21.57      2.09 o
  -4  16   5       32.00       35.86      5.08 o
  -3  16   5       17.05        9.93      1.87 o
  -2  16   5       57.57       39.97      3.15 o
  -1  16   5        0.05        0.00      2.11 o
   0  16   5       14.97       13.07      2.43 o
   1  16   5        0.21       -0.27      2.09 o
   2  16   5       49.85       45.42      4.86 o
   3  16   5       60.08       50.09      5.17 o
   4  16   5       21.75       13.57      4.48 o
   5  16   5        9.03        6.60      5.17 o
   6  16   5        6.89        6.23      8.66 o
  -8  17   5       12.88        2.80      8.00 o
  -7  17   5       72.72       86.79     20.92 o
  -6  17   5        0.22        1.41      3.59 o
  -5  17   5       17.97       16.53      3.43 o
  -4  17   5      303.36      333.77     10.17 o
  -3  17   5      133.88      150.61     16.14 o
  -2  17   5      188.41      210.26      7.77 o
  -1  17   5       31.30       28.35      3.30 o
   0  17   5        0.46       -0.60      3.59 o
   1  17   5        8.77       11.02      3.73 o
   2  17   5      149.99      154.82      7.74 o
   3  17   5       40.49       34.14      5.86 o
   4  17   5       77.90      100.19     14.94 o
   5  17   5       38.61       39.20      7.77 o
  -7  18   5        7.66       13.81      9.02 o
  -6  18   5       11.08        8.37      4.59 o
  -5  18   5       23.90       28.37      7.77 o
  -4  18   5       17.07       13.28      4.18 o
  -3  18   5        0.25       -0.12      1.99 o
  -2  18   5        1.48       -2.69      2.69 o
  -1  18   5        0.46        2.25      2.72 o
   0  18   5        1.79       -2.08      2.08 o
   1  18   5       20.70       19.28      4.16 o
   2  18   5        1.34        3.35      4.16 o
   3  18   5        0.49        3.59      4.59 o
   4  18   5        1.35       -3.08      5.27 o
   5  18   5       10.82        1.55      6.30 o
  -6  19   5        9.64       12.27      7.61 o
  -5  19   5       18.23       18.70      5.38 o
  -4  19   5        0.65       -1.20      3.38 o
  -3  19   5       10.43       15.66      3.87 o
  -2  19   5       55.38       54.25      4.00 o
  -1  19   5       18.09       24.73      3.38 o
   0  19   5       20.59       22.17      4.86 o
   1  19   5        4.25        4.56      3.87 o
   2  19   5      100.62      101.90      7.47 o
   3  19   5       10.14        9.17      4.74 o
   4  19   5       15.64       10.16      6.30 o
  -5  20   5       45.73       38.63      8.37 o
  -4  20   5       70.52       60.80     11.65 o
  -3  20   5       56.37       71.76      9.86 o
  -2  20   5       10.87       13.12      3.15 o
  -1  20   5       42.11       41.24      3.43 o
   0  20   5       62.31       57.61      5.60 o
   1  20   5       22.33       20.56      4.97 o
   2  20   5       67.65       65.05      8.37 o
   3  20   5       10.25        7.17      6.69 o
  -4  21   5        9.65        6.30      8.65 o
  -3  21   5        0.30        1.84      5.38 o
  -2  21   5        8.14        9.85      4.85 o
  -1  21   5       26.04       27.32      8.37 o
   0  21   5       13.24       18.35      4.85 o
   1  21   5        4.12        1.56      4.74 o
 -12   0   6        0.09       -6.57      6.57 o
 -11   0   6       41.77       52.59      7.17 o
 -10   0   6        3.75        2.99      4.18 o
  -9   0   6      227.28      232.65     11.36 o
  -8   0   6       62.05       68.14      5.38 o
  -7   0   6       33.26       27.49      7.17 o
  -6   0   6        0.00        4.18      3.59 o
  -5   0   6      164.75      169.87      7.78 o
  -4   0   6     1606.78     1776.89     37.43 o
  -3   0   6     9889.94    10764.92    201.69 o
  -2   0   6     3693.92     3980.05     95.16 o
  -1   0   6     1234.10     1200.14     32.57 o
   0   0   6      451.22      568.31     13.79 o
   1   0   6       68.80       61.58      3.59 o
   2   0   6      480.75      335.58     10.79 o
   3   0   6      655.65      652.38     18.59 o
   4   0   6      221.24      206.37      9.57 o
   5   0   6       87.21       66.35      7.77 o
   6   0   6      237.80      296.66     12.56 o
   7   0   6       11.48       15.54      5.38 o
   8   0   6       12.01       16.73      5.98 o
   9   0   6        0.47       -6.57      6.57 o
 -12   1   6       19.22       18.51      5.17 o
 -11   1   6        7.59       12.25      4.23 o
 -10   1   6        7.72       18.55      3.57 o
  -9   1   6        5.15       -0.68      2.61 o
  -8   1   6       37.37       37.05      3.30 o
  -7   1   6       16.68       15.45      7.17 o
  -6   1   6      833.44      864.93     20.17 o
  -5   1   6        2.92        2.39      1.69 o
  -4   1   6        4.51        8.32      2.39 o
  -3   1   6      291.62      312.11      6.31 o
  -2   1   6       33.60       55.09      2.99 o
  -1   1   6        5.53        4.18      1.79 o
   0   1   6      181.34      100.00      5.09 o
   1   1   6        0.69        2.87      1.99 o
   2   1   6      213.74      194.76      5.38 o
   3   1   6      514.43      528.68     11.65 o
   4   1   6      660.70      787.36     16.53 o
   5   1   6     1446.88     1692.83     32.18 o
   6   1   6      142.26      165.70      7.15 o
   7   1   6       10.35        2.81      3.57 o
   8   1   6        8.62        2.21      3.57 o
   9   1   6        1.65        2.05      4.42 o
 -12   2   6        7.45        8.41      5.38 o
 -11   2   6        3.59        4.56      5.08 o
 -10   2   6        0.00        2.02      3.07 o
  -9   2   6        1.93        5.72      2.87 o
  -8   2   6       86.01       98.94      4.74 o
  -7   2   6       79.93       88.20      4.97 o
  -6   2   6       17.50       20.44      3.88 o
  -5   2   6       48.90       32.87      2.54 o
  -4   2   6       43.66       42.35      1.87 o
  -3   2   6     1750.07     1996.94     28.44 o
  -2   2   6       40.81       59.82      2.61 o
  -1   2   6      100.81      111.75      3.15 o
   0   2   6      533.17      521.83     10.50 o
   1   2   6      142.86      155.60      4.98 o
   2   2   6        8.37        1.94      4.48 o
   3   2   6       83.72       91.26      4.42 o
   4   2   6      101.17       88.42      5.38 o
   5   2   6       14.22       27.99      8.37 o
   6   2   6       34.51       28.42      4.78 o
   7   2   6       25.29       23.99      4.48 o
   8   2   6        9.24       12.85      4.23 o
   9   2   6       10.73       27.70      8.07 o
 -12   3   6       41.26       22.48      6.03 o
 -11   3   6       13.23       16.91      5.08 o
 -10   3   6      378.32      402.11     10.06 o
  -9   3   6        9.57        4.96      3.59 o
  -8   3   6      156.80      145.46      4.61 o
  -7   3   6      244.96      266.79     11.96 o
  -6   3   6      274.38      262.41     16.46 o
  -5   3   6      433.21      400.88     19.77 o
  -4   3   6      663.90      696.88     11.86 o
  -3   3   6        0.89        1.11      1.49 o
  -2   3   6      121.60      114.55      2.96 o
  -1   3   6     1033.25      959.17     13.71 o
   0   3   6      133.24       83.57      6.58 o
   1   3   6     1036.85     1163.79     28.57 o
   2   3   6       27.63       26.37      2.87 o
   3   3   6      132.01      110.02      5.68 o
   4   3   6      351.35      383.38      8.46 o
   5   3   6        0.14        0.41      2.72 o
   6   3   6        0.63        3.07      3.15 o
   7   3   6       50.92       48.94     10.46 o
   8   3   6       24.76       26.94      5.38 o
   9   3   6        7.24        0.90      5.07 o
 -12   4   6        4.71        1.40      9.56 o
 -11   4   6        1.67       -0.81      4.59 o
 -10   4   6       28.50       26.18      8.37 o
  -9   4   6       34.11       38.01      3.87 o
  -8   4   6      177.19      183.16      4.33 o
  -7   4   6       70.40       65.53      2.79 o
  -6   4   6      426.14      463.46     14.97 o
  -5   4   6      586.96      602.83     12.31 o
  -4   4   6      136.01      115.56      5.08 o
  -3   4   6       52.54       42.30      2.09 o
  -2   4   6      313.59      340.55      7.49 o
  -1   4   6       63.58       73.81      2.87 o
   0   4   6      145.14      139.47      3.74 o
   1   4   6        1.40        3.91      2.30 o
   2   4   6     1033.19     1120.93     22.84 o
   3   4   6        2.76        6.27      4.48 o
   4   4   6       35.06       23.57      3.15 o
   5   4   6        4.32        4.26      3.29 o
   6   4   6       47.75       45.93      4.00 o
   7   4   6        0.16        1.42      7.77 o
   8   4   6       52.67       50.37     14.94 o
   9   4   6       29.89       11.65      6.87 o
 -12   5   6        3.93        1.22      5.17 o
 -11   5   6        1.48        4.71      4.69 o
 -10   5   6        0.58        1.20      5.08 o
  -9   5   6       28.59       20.24      8.67 o
  -8   5   6      609.19      603.86     29.65 o
  -7   5   6      255.95      283.24      8.51 o
  -6   5   6      106.03       85.99      2.82 o
  -5   5   6       14.80       13.05      2.53 o
  -4   5   6      144.53      151.20      4.87 o
  -3   5   6       12.73       20.01      2.54 o
  -2   5   6       54.38       38.73      2.69 o
  -1   5   6      375.56      360.09      5.71 o
   0   5   6      367.63      417.87     13.18 o
   1   5   6      422.37      441.65      7.33 o
   2   5   6       86.46       79.14      3.43 o
   3   5   6        2.12        1.79      2.99 o
   4   5   6       26.56       27.50      3.38 o
   5   5   6      129.20      150.30      5.70 o
   6   5   6        6.48        5.75      3.30 o
   7   5   6        5.74        5.98      3.38 o
   8   5   6        0.40        6.27      4.23 o
   9   5   6        1.99       -3.08      5.44 o
 -11   6   6        5.62        7.17      4.65 o
 -10   6   6       21.46       26.41      4.52 o
  -9   6   6      156.62      181.61     15.55 o
  -8   6   6        0.06        1.66      2.79 o
  -7   6   6      103.94      115.98      7.77 o
  -6   6   6      108.40      113.19      6.12 o
  -5   6   6      342.06      267.41      6.87 o
  -4   6   6       50.79       53.63      4.78 o
  -3   6   6     2119.32     2127.02     29.88 o
  -2   6   6       54.05       46.44      1.99 o
  -1   6   6      365.07      385.47      6.74 o
   0   6   6      168.03      176.06      4.17 o
   1   6   6       26.08       31.95      2.53 o
   2   6   6       61.38       55.49      3.30 o
   3   6   6       71.67       74.20      8.37 o
   4   6   6       82.62       86.64      9.56 o
   5   6   6        3.11        9.64      3.15 o
   6   6   6        2.74        5.38      4.78 o
   7   6   6        3.04        5.11      3.53 o
   8   6   6        0.22        0.22      4.59 o
   9   6   6        1.16       -0.75     10.46 o
 -11   7   6        1.35        5.63      4.86 o
 -10   7   6        9.70        9.59      4.42 o
  -9   7   6        2.69        2.22      2.87 o
  -8   7   6        0.52        2.22      2.61 o
  -7   7   6       42.78       46.47      2.28 o
  -6   7   6       34.07       37.62     14.64 o
  -5   7   6       56.01       56.98      3.83 o
  -4   7   6      275.90      291.55      6.97 o
  -3   7   6        2.51       -1.87      1.87 o
  -2   7   6      279.97      289.76      7.18 o
  -1   7   6      639.64      635.57      9.54 o
   0   7   6     2748.89     3198.99     38.75 o
   1   7   6      686.28      677.45     10.93 o
   2   7   6      995.29     1169.28     17.53 o
   3   7   6      198.11      196.83      5.74 o
   4   7   6        0.08        0.20      2.67 o
   5   7   6        0.60        0.21      3.43 o
   6   7   6        4.35        4.95      3.53 o
   7   7   6       10.26        7.31      5.68 o
   8   7   6        0.19        5.20      4.52 o
 -11   8   6        1.85        2.81      6.57 o
 -10   8   6        1.53        3.45      3.73 o
  -9   8   6        6.32        6.08      5.08 o
  -8   8   6        1.48        0.00      2.14 o
  -7   8   6       25.28       19.86      4.86 o
  -6   8   6        0.45        5.43      5.68 o
  -5   8   6      425.51      465.19     13.33 o
  -4   8   6       13.96       17.58      2.30 o
  -3   8   6      195.43      189.79      4.31 o
  -2   8   6       71.54       62.34      2.72 o
  -1   8   6      269.45      333.58      7.18 o
   0   8   6       44.88       42.18      3.15 o
   1   8   6      337.74      368.45     10.77 o
   2   8   6       42.09       50.77      2.98 o
   3   8   6        2.51        7.00      2.87 o
   4   8   6        0.01        1.43      3.29 o
   5   8   6        3.90        0.84      2.98 o
   6   8   6       12.04        3.45      3.53 o
   7   8   6       16.49       21.04      4.07 o
   8   8   6        3.38        1.98      4.69 o
 -11   9   6       21.44       22.32      5.15 o
 -10   9   6        3.59        1.87      2.72 o
  -9   9   6        7.32        7.10      2.72 o
  -8   9   6      131.07      120.00      6.28 o
  -7   9   6      720.82      784.19     20.89 o
  -6   9   6      984.97     1155.96     31.20 o
  -5   9   6     1292.56     1300.83     26.72 o
  -4   9   6       64.93       56.29      3.59 o
  -3   9   6        3.64       -0.36      1.99 o
  -2   9   6      143.82      132.85      3.81 o
  -1   9   6      503.36      553.59      8.90 o
   0   9   6      475.66      444.51      8.01 o
   1   9   6      101.25      105.01      4.18 o
   2   9   6       19.15       10.75      2.61 o
   3   9   6       19.99       13.74      2.98 o
   4   9   6       62.03       79.04      8.67 o
   5   9   6      118.72      116.29     11.96 o
   6   9   6       20.00       19.43      3.68 o
   7   9   6       33.88       32.00      4.61 o
   8   9   6       10.18        0.00      7.77 o
 -11  10   6        0.03       12.22      6.89 o
 -10  10   6        0.04        5.38      2.72 o
  -9  10   6       16.99       20.05      2.72 o
  -8  10   6       18.64       19.03      1.72 o
  -7  10   6      176.20      139.46      7.77 o
  -6  10   6      319.69      337.45     11.49 o
  -5  10   6      789.22      864.32     17.34 o
  -4  10   6      332.71      373.68      9.30 o
  -3  10   6     1003.28     1011.67     15.13 o
  -2  10   6       44.64       48.42      2.96 o
  -1  10   6       22.69       21.51      2.54 o
   0  10   6       74.05       81.23      6.58 o
   1  10   6      220.98      204.81      6.04 o
   2  10   6       64.10       56.51      3.08 o
   3  10   6       19.42       21.11      2.98 o
   4  10   6       80.79       62.91      3.98 o
   5  10   6        4.07        1.99      2.67 o
   6  10   6        0.09        1.41      3.15 o
   7  10   6       17.09        2.03      4.52 o
   8  10   6       11.73        6.80      6.87 o
 -10  11   6        0.40        1.02      2.76 o
  -9  11   6        5.86        2.30      5.38 o
  -8  11   6       90.91       99.92      6.34 o
  -7  11   6       19.94       11.86      6.27 o
  -6  11   6      115.09      106.61      8.07 o
  -5  11   6      403.33      439.81     10.15 o
  -4  11   6       11.53        2.00      3.15 o
  -3  11   6       69.62       65.94      5.98 o
  -2  11   6        3.00        5.08      3.88 o
  -1  11   6      187.78      191.08      7.18 o
   0  11   6       10.39       12.81      2.54 o
   1  11   6      231.69      242.62      6.61 o
   2  11   6        3.27        4.23      2.53 o
   3  11   6        1.88        3.54      3.29 o
   4  11   6        2.36        8.25      3.59 o
   5  11   6        4.17        4.39      4.78 o
   6  11   6       21.13       22.69      3.98 o
   7  11   6        1.05        1.31      3.68 o
 -10  12   6        1.50        7.29      4.97 o
  -9  12   6       19.29       18.18      7.17 o
  -8  12   6       44.58       38.79      4.85 o
  -7  12   6       28.51       28.52      4.59 o
  -6  12   6       76.02       71.95      6.46 o
  -5  12   6     1063.37     1007.70     19.97 o
  -4  12   6       86.75       81.17      8.37 o
  -3  12   6      274.89      255.03      5.74 o
  -2  12   6     1031.85     1137.75     17.71 o
  -1  12   6      273.66      323.07     10.47 o
   0  12   6      369.63      379.76      8.46 o
   1  12   6      339.95      328.45      8.34 o
   2  12   6      259.17      278.23      7.47 o
   3  12   6      133.94      130.18      8.67 o
   4  12   6       27.86       34.96      3.61 o
   5  12   6        4.47        3.13      3.43 o
   6  12   6       23.20        8.20      4.07 o
   7  12   6       20.86       17.33      4.90 o
 -10  13   6       32.79       20.62      9.30 o
  -9  13   6       12.72       12.67      5.27 o
  -8  13   6       26.82       23.81      4.42 o
  -7  13   6       11.63       12.15      3.73 o
  -6  13   6       15.76       11.02      5.27 o
  -5  13   6      304.37      310.69      7.82 o
  -4  13   6       14.11       14.15      4.18 o
  -3  13   6      142.17      121.70      4.00 o
  -2  13   6      105.51      123.05      6.87 o
  -1  13   6      527.55      584.81     15.57 o
   0  13   6        0.23       -2.22      2.87 o
   1  13   6      419.04      468.35     10.91 o
   2  13   6       84.56       80.87      4.30 o
   3  13   6      113.05      117.33      5.30 o
   4  13   6        1.01        3.59      3.07 o
   5  13   6      124.29      119.16      6.07 o
   6  13   6       26.99       37.05      4.28 o
   7  13   6       17.82       15.60      7.74 o
  -9  14   6        0.62        2.49      4.86 o
  -8  14   6        6.89        7.99      4.42 o
  -7  14   6        2.79        1.79      3.21 o
  -6  14   6       31.34       31.67      6.03 o
  -5  14   6       18.22       19.06      2.11 o
  -4  14   6       69.21       57.11      3.30 o
  -3  14   6      127.62      114.20      3.80 o
  -2  14   6        6.01        2.28      2.30 o
  -1  14   6       77.66       70.37      4.42 o
   0  14   6        0.25       -0.60      3.38 o
   1  14   6      382.71      427.80     12.57 o
   2  14   6        8.92        5.18      2.67 o
   3  14   6       84.84       95.79     13.75 o
   4  14   6        3.71        3.59      2.76 o
   5  14   6       66.72       58.78      4.44 o
   6  14   6       28.30       13.84      6.72 o
  -9  15   6       23.45       27.54      9.73 o
  -8  15   6        0.57       -1.66      4.78 o
  -7  15   6      109.90      121.27      7.15 o
  -6  15   6      165.50      200.09      5.98 o
  -5  15   6       54.29       66.19      6.57 o
  -4  15   6        0.02       -2.39      2.69 o
  -3  15   6        0.52       -1.79      2.11 o
  -2  15   6       25.06       26.01      5.38 o
  -1  15   6       81.45       70.97      6.58 o
   0  15   6      168.99      197.12      6.61 o
   1  15   6      302.03      338.83      9.15 o
   2  15   6      328.21      367.74     10.60 o
   3  15   6      142.58      154.69      6.23 o
   4  15   6        5.54        4.64      2.28 o
   5  15   6       28.15       26.92      6.30 o
   6  15   6        3.55        5.50      5.97 o
  -8  16   6        6.59       -7.57      7.57 o
  -7  16   6        1.91        5.52      5.08 o
  -6  16   6        9.37        6.70      1.74 o
  -5  16   6        0.25        1.55      1.99 o
  -4  16   6       25.84       34.33      5.98 o
  -3  16   6      118.57      108.55      5.38 o
  -2  16   6       18.44       27.69      3.15 o
  -1  16   6       30.23       45.91     11.65 o
   0  16   6        0.07       -1.84      2.72 o
   1  16   6        0.51        0.24      1.74 o
   2  16   6       18.81       13.64      1.74 o
   3  16   6        4.23        7.86      9.26 o
   4  16   6        3.02        2.69      4.86 o
   5  16   6        0.01        0.72      5.97 o
  -8  17   6        3.07       -2.99      7.29 o
  -7  17   6       38.66       20.07      8.00 o
  -6  17   6        6.77        5.31      3.15 o
  -5  17   6       30.94       27.88      3.29 o
  -4  17   6       25.30       24.22      2.87 o
  -3  17   6       26.03       20.32      2.72 o
  -2  17   6       24.48       24.87      3.15 o
  -1  17   6       87.85       82.70      4.65 o
   0  17   6       29.10       24.31      3.43 o
   1  17   6        3.22        0.60      1.70 o
   2  17   6       81.83       71.23      6.06 o
   3  17   6       28.78       28.69      5.44 o
   4  17   6       30.20       27.07      5.60 o
   5  17   6        0.38       -3.57      7.41 o
  -7  18   6        0.64       -4.91      8.42 o
  -6  18   6       18.66       25.93      8.66 o
  -5  18   6       24.69       23.93      5.38 o
  -4  18   6      110.34      116.12      5.98 o
  -3  18   6      123.40      149.69      5.69 o
  -2  18   6      109.45      123.31      5.27 o
  -1  18   6       42.93       44.27      5.38 o
   0  18   6        3.51       -0.24      2.98 o
   1  18   6      109.57      128.11     17.63 o
   2  18   6       23.28       18.34     10.76 o
   3  18   6       90.51       85.64      6.74 o
   4  18   6       15.65       12.98     13.74 o
  -6  19   6        6.52        7.91      9.26 o
  -5  19   6        8.81        5.65      5.68 o
  -4  19   6        8.07        7.42      2.69 o
  -3  19   6        0.00        0.60      2.54 o
  -2  19   6       12.44       11.23      4.48 o
  -1  19   6       23.74       19.18      3.73 o
   0  19   6       35.80       27.92      3.59 o
   1  19   6       49.90       44.31      6.17 o
   2  19   6        0.13        3.65      5.60 o
   3  19   6        0.52        4.83      6.23 o
  -5  20   6        0.80       -5.03      7.29 o
  -4  20   6        5.52        0.05      4.15 o
  -3  20   6        1.94        3.62      4.16 o
  -2  20   6       17.91       20.51      4.48 o
  -1  20   6        7.66        2.33      4.07 o
   0  20   6       28.76       20.76      5.27 o
   1  20   6        7.17        1.49      5.92 o
   2  20   6       20.42       13.23      5.86 o
  -3  21   6        4.28        4.15      5.63 o
  -2  21   6       15.88       18.97      5.87 o
  -1  21   6       89.81       96.89     10.76 o
   0  21   6        2.69        1.05      5.27 o
 -12   1   7       24.27       20.07      5.30 o
 -11   1   7      120.15      121.33      6.72 o
 -10   1   7      207.41      246.76      8.85 o
  -9   1   7       48.88       44.47      4.16 o
  -8   1   7        0.02       -0.60      3.80 o
  -7   1   7       98.64       88.07      4.61 o
  -6   1   7     1139.18     1224.38     22.52 o
  -5   1   7       29.35       31.67      4.18 o
  -4   1   7      502.03      523.48     10.37 o
  -3   1   7       58.98       38.14      1.87 o
  -2   1   7       23.06       31.40      1.68 o
  -1   1   7      795.77      802.07     13.44 o
   0   1   7      107.62       92.61      3.15 o
   1   1   7      533.32      578.64     10.49 o
   2   1   7      383.37      343.55      7.76 o
   3   1   7      141.79      179.73      6.88 o
   4   1   7      202.69      178.19     11.06 o
   5   1   7        0.25       -3.38      3.38 o
   6   1   7       22.35        9.71      4.16 o
   7   1   7        1.70       -0.57      4.16 o
   8   1   7        6.01        6.27      4.65 o
   9   1   7        1.01        6.29      8.37 o
 -12   2   7        0.09        2.05      7.77 o
 -11   2   7       16.71       15.00      3.15 o
 -10   2   7        5.94        3.76      2.61 o
  -9   2   7      127.36      142.58      9.86 o
  -8   2   7        4.96       -0.96      2.25 o
  -7   2   7      169.77      205.25      6.95 o
  -6   2   7       72.50      102.43      4.47 o
  -5   2   7      519.40      614.03     10.31 o
  -4   2   7        3.86        1.96      1.43 o
  -3   2   7       44.65       47.84      3.89 o
  -2   2   7     2801.98     2754.17     40.03 o
  -1   2   7       28.32       28.02      5.98 o
   0   2   7     2209.85     2348.12     34.67 o
   1   2   7        2.11        0.60      2.54 o
   2   2   7       99.07      105.19      4.42 o
   3   2   7       73.17       79.63      4.30 o
   4   2   7     2000.79     2466.92     41.02 o
   5   2   7       31.37       17.37      7.47 o
   6   2   7      270.26      322.93     11.36 o
   7   2   7       29.71       23.11      4.65 o
   8   2   7        0.32        2.05      7.17 o
 -12   3   7        5.56        4.42      5.98 o
 -11   3   7       31.25       29.90      2.99 o
 -10   3   7       11.68        9.91      2.25 o
  -9   3   7       16.85       20.79      3.59 o
  -8   3   7        0.14        2.73      6.87 o
  -7   3   7       13.95       10.37      2.85 o
  -6   3   7      268.02      253.96      6.88 o
  -5   3   7      186.63      155.07      8.37 o
  -4   3   7        1.47        6.85      1.79 o
  -3   3   7      166.39      156.65      5.08 o
  -2   3   7      283.85      274.81     12.27 o
  -1   3   7       93.37       91.69      2.54 o
   0   3   7       51.64       34.95      4.48 o
   1   3   7        0.65        4.14      2.53 o
   2   3   7      527.77      541.84     11.08 o
   3   3   7      389.75      421.54     10.05 o
   4   3   7        8.18       27.06      8.66 o
   5   3   7        0.22       -0.88      4.18 o
   6   3   7       79.62       78.58      5.27 o
   7   3   7        0.08       -3.73      3.73 o
   8   3   7        0.76       -7.92     12.55 o
 -12   4   7        6.81       -0.84     12.25 o
 -11   4   7        1.90        0.78      7.77 o
 -10   4   7      120.28      122.25     10.76 o
  -9   4   7        0.23        1.25      1.79 o
  -8   4   7     1356.86     1557.24     25.58 o
  -7   4   7     1918.15     2001.33     35.03 o
  -6   4   7     1615.49     1737.77     31.11 o
  -5   4   7      578.86      516.58     10.94 o
  -4   4   7      290.44      289.85      7.48 o
  -3   4   7        0.18        0.60      1.43 o
  -2   4   7      167.69      189.83      4.31 o
  -1   4   7     1227.98     1033.93     15.47 o
   0   4   7      930.10      945.97     18.02 o
   1   4   7      446.78      434.02      9.29 o
   2   4   7       21.08       20.80      5.68 o
   3   4   7        2.73        4.78      5.38 o
   4   4   7        0.49        3.59      2.96 o
   5   4   7        1.27       -2.39      2.96 o
   6   4   7        8.08        6.87      3.88 o
   7   4   7        9.64        7.67      3.87 o
   8   4   7        2.03        6.83      8.07 o
 -12   5   7        4.69        1.54     17.93 o
 -11   5   7       58.48       62.90      5.68 o
 -10   5   7       59.21       53.84      7.17 o
  -9   5   7       83.91      110.19      6.58 o
  -8   5   7      210.19      201.89      7.77 o
  -7   5   7      417.31      430.26     15.86 o
  -6   5   7      197.42      169.68      6.15 o
  -5   5   7      149.52      101.68      4.43 o
  -4   5   7      589.33      649.50     13.49 o
  -3   5   7      330.87      299.33      5.08 o
  -2   5   7       42.05       58.38      2.30 o
  -1   5   7      269.99      216.97      5.18 o
   0   5   7      292.79      291.39      6.13 o
   1   5   7      132.20      115.72      5.98 o
   2   5   7      347.37      304.29      8.68 o
   3   5   7       51.56       50.48      6.28 o
   4   5   7       32.21       28.17     10.16 o
   5   5   7       53.51       62.55      6.87 o
   6   5   7        7.41        4.56      3.30 o
   7   5   7        0.04       -1.33      6.57 o
   8   5   7        3.17       12.50      5.44 o
 -11   6   7        7.07        4.78      4.15 o
 -10   6   7        1.40       -0.04      3.59 o
  -9   6   7        3.91        8.25      2.98 o
  -8   6   7      129.51      123.62      5.07 o
  -7   6   7      260.23      290.58      9.70 o
  -6   6   7      511.06      513.10     12.18 o
  -5   6   7       63.41       66.09      4.78 o
  -4   6   7      309.24      282.69      7.16 o
  -3   6   7     1570.29     1507.23     18.43 o
  -2   6   7      114.66      122.07      5.38 o
  -1   6   7      251.83      252.75      5.42 o
   0   6   7       26.42       28.61      2.43 o
   1   6   7      112.70      109.32      3.73 o
   2   6   7       25.94       21.70      2.87 o
   3   6   7        1.56        7.51      2.99 o
   4   6   7       63.46       57.96      5.02 o
   5   6   7        6.28        8.96      5.38 o
   6   6   7        0.66       -0.28      3.15 o
   7   6   7        0.53        1.05      4.48 o
   8   6   7        0.17       -4.04      6.03 o
 -11   7   7        0.52       -3.23      3.98 o
 -10   7   7       53.09       57.53      4.74 o
  -9   7   7       17.90       25.78      5.08 o
  -8   7   7       12.76        8.28     11.65 o
  -7   7   7      103.62       95.47      6.17 o
  -6   7   7      551.66      569.11     13.37 o
  -5   7   7        6.14        5.16      4.48 o
  -4   7   7        0.12       -1.79      2.39 o
  -3   7   7      509.83      528.68      7.31 o
  -2   7   7      107.77      118.21      3.15 o
  -1   7   7       71.31       91.54      3.15 o
   0   7   7       37.71       40.47      4.18 o
   1   7   7       22.82       23.54      3.59 o
   2   7   7      217.40      230.92      8.67 o
   3   7   7      481.85      549.19     11.93 o
   4   7   7       36.41       42.26      6.28 o
   5   7   7       19.60       15.50      3.43 o
   6   7   7        0.75       -3.18      4.48 o
   7   7   7        0.07        1.79      3.98 o
   8   7   7        0.04        3.26      6.03 o
 -11   8   7       18.87       18.86      4.42 o
 -10   8   7       29.33       21.85      2.76 o
  -9   8   7       27.56       31.46      5.27 o
  -8   8   7       35.77       29.24      4.42 o
  -7   8   7       11.86        2.09      4.48 o
  -6   8   7      692.24      772.73     20.13 o
  -5   8   7     1643.41     1815.52     33.70 o
  -4   8   7     1379.46     1402.73     23.58 o
  -3   8   7        8.67        5.84      3.29 o
  -2   8   7      761.12      741.61     11.36 o
  -1   8   7       45.56       45.22      2.72 o
   0   8   7        3.92        1.39      2.43 o
   1   8   7        1.92       -1.98      2.53 o
   2   8   7       47.95       46.14      3.43 o
   3   8   7        5.40        7.58      3.30 o
   4   8   7      334.07      350.32     12.27 o
   5   8   7       40.87       50.74      4.52 o
   6   8   7       21.90       21.60      5.68 o
   7   8   7        3.11       13.04      4.52 o
   8   8   7        1.93       -4.42      5.69 o
 -11   9   7        0.35        4.78      5.49 o
 -10   9   7       49.73       56.41      5.08 o
  -9   9   7       18.22       24.57      8.67 o
  -8   9   7       20.25        9.56      4.16 o
  -7   9   7       28.67       15.08      4.42 o
  -6   9   7      111.83      112.59      6.74 o
  -5   9   7      241.14      259.09      6.97 o
  -4   9   7       36.35       43.22      5.38 o
  -3   9   7        0.39       -0.20      2.99 o
  -2   9   7      193.88      198.97      4.43 o
  -1   9   7       27.54       37.75      2.72 o
   0   9   7      189.12      199.60      5.45 o
   1   9   7      292.22      294.78      7.16 o
   2   9   7       12.10        8.46      2.53 o
   3   9   7       59.86       68.29      3.98 o
   4   9   7       15.34       16.37      5.98 o
   5   9   7       18.75       14.04      3.53 o
   6   9   7        2.12       -0.03      4.07 o
   7   9   7        9.05        9.97      4.42 o
 -11  10   7        8.90       19.49      6.03 o
 -10  10   7        6.22       -1.00      5.02 o
  -9  10   7        1.47       -4.23      4.23 o
  -8  10   7        1.10       -0.96      3.98 o
  -7  10   7       38.48       43.73      5.45 o
  -6  10   7      164.31      158.18     24.52 o
  -5  10   7      814.74      833.30     23.38 o
  -4  10   7       41.59       26.40      3.30 o
  -3  10   7      221.35      210.70      5.17 o
  -2  10   7       17.05       14.34      2.54 o
  -1  10   7        1.98        1.74      2.69 o
   0  10   7      684.02      723.70     12.63 o
   1  10   7       11.54        5.98      2.87 o
   2  10   7        4.31        2.73      2.87 o
   3  10   7       39.60       43.31      4.18 o
   4  10   7        5.38        3.49      3.53 o
   5  10   7      102.53      107.26      6.03 o
   6  10   7       51.34       43.60      8.96 o
   7  10   7       98.89       97.65      8.67 o
 -10  11   7       10.45        9.17     14.34 o
  -9  11   7        1.82        0.41      3.87 o
  -8  11   7        4.91        3.76      4.42 o
  -7  11   7      130.30      118.24     11.06 o
  -6  11   7       30.07       22.21      4.78 o
  -5  11   7       33.76       35.89     11.95 o
  -4  11   7       78.97       86.47      4.42 o
  -3  11   7      205.34      223.81      8.67 o
  -2  11   7       11.28        4.29      2.30 o
  -1  11   7      707.42      787.80     15.28 o
   0  11   7       54.94       62.52      3.73 o
   1  11   7       34.09       26.04      5.98 o
   2  11   7       39.40       37.25      3.43 o
   3  11   7        1.17        0.36      2.98 o
   4  11   7       27.55       28.50      3.87 o
   5  11   7        1.08       -3.65      4.78 o
   6  11   7        1.23        2.39      3.98 o
   7  11   7        3.83       -0.62      4.52 o
 -10  12   7       14.04       16.73      6.34 o
  -9  12   7        0.32        0.68      4.78 o
  -8  12   7        1.07        3.47      4.42 o
  -7  12   7       47.80       51.14      6.41 o
  -6  12   7        0.22       -3.29      4.65 o
  -5  12   7       46.32       30.20      3.59 o
  -4  12   7      251.29      225.41      7.61 o
  -3  12   7       16.16        9.86      2.54 o
  -2  12   7       11.52        8.14      3.59 o
  -1  12   7        0.11       -0.05      2.72 o
   0  12   7        4.77        5.68      2.96 o
   1  12   7        5.80        2.51      2.98 o
   2  12   7        5.01        3.39      5.08 o
   3  12   7        8.92       21.29      7.17 o
   4  12   7       12.65        4.85      3.73 o
   5  12   7        3.33        0.80      3.21 o
   6  12   7       95.01       82.96      5.97 o
   7  12   7       84.15       94.40     10.35 o
 -10  13   7       10.89       12.37     13.15 o
  -9  13   7       27.05       40.13      5.87 o
  -8  13   7       65.23       59.93     12.25 o
  -7  13   7       65.55       62.54      7.17 o
  -6  13   7        9.95        0.98      4.59 o
  -5  13   7        0.63       -0.84      3.59 o
  -4  13   7      276.64      302.94      8.33 o
  -3  13   7      165.59      159.00      5.17 o
  -2  13   7       37.69       40.74      7.47 o
  -1  13   7        0.02       -0.12      3.15 o
   0  13   7       42.77       39.74      3.73 o
   1  13   7        0.02       -2.87      2.98 o
   2  13   7       31.67       26.54      4.48 o
   3  13   7       65.18       66.77      4.42 o
   4  13   7       32.32       38.79     12.25 o
   5  13   7        8.09        5.89      3.68 o
   6  13   7        1.80       -3.59      4.86 o
  -9  14   7       10.71        8.66      4.61 o
  -8  14   7       54.44       70.62     17.03 o
  -7  14   7      121.07      130.61      8.07 o
  -6  14   7      189.42      168.90     11.06 o
  -5  14   7      261.34      310.31     14.95 o
  -4  14   7      205.55      183.14      6.61 o
  -3  14   7        9.63        5.28      2.99 o
  -2  14   7       77.73       72.13      4.16 o
  -1  14   7      167.01      164.90      6.12 o
   0  14   7      362.93      380.25     14.06 o
   1  14   7       60.31       67.93      4.42 o
   2  14   7        0.04        4.06      2.98 o
   3  14   7       37.12       27.27      3.61 o
   4  14   7      125.05      144.28      6.86 o
   5  14   7       10.48       15.13      4.33 o
   6  14   7        0.50        0.96      6.30 o
  -9  15   7        6.55       18.11     10.47 o
  -8  15   7        6.09       12.28      4.59 o
  -7  15   7        2.69        0.20      3.74 o
  -6  15   7        1.23        3.80      3.43 o
  -5  15   7        0.39       -2.54      2.54 o
  -4  15   7        1.35        0.64      3.29 o
  -3  15   7        0.42        0.65      2.43 o
  -2  15   7       49.11       46.70      4.18 o
  -1  15   7      137.56      117.92      5.70 o
   0  15   7       54.35       51.87      5.17 o
   1  15   7      153.32      144.03     10.16 o
   2  15   7       48.74       48.08      4.48 o
   3  15   7       58.41       51.05      4.48 o
   4  15   7       77.80       82.72      7.77 o
   5  15   7        9.93       10.42      7.47 o
  -8  16   7       42.31       37.94      9.27 o
  -7  16   7        6.61       13.07      3.74 o
  -6  16   7       84.66      102.57     12.25 o
  -5  16   7        3.80        3.17      2.53 o
  -4  16   7        4.55       -2.96      2.96 o
  -3  16   7       41.84       32.68      3.87 o
  -2  16   7       38.16       34.95      8.67 o
  -1  16   7       17.03       15.39      2.98 o
   0  16   7       36.08       36.67      3.87 o
   1  16   7        0.45        0.19      2.72 o
   2  16   7       50.49       58.22      4.41 o
   3  16   7        5.61        5.59      2.28 o
   4  16   7        0.14       -4.39      5.30 o
   5  16   7        0.77        2.46      6.60 o
  -7  17   7       20.57        4.54      7.90 o
  -6  17   7       16.38       14.01     11.65 o
  -5  17   7       14.29       12.07      2.98 o
  -4  17   7       39.34       43.23      4.16 o
  -3  17   7      100.76      103.14      5.30 o
  -2  17   7       18.21       13.51      3.43 o
  -1  17   7        1.27        2.19      4.18 o
   0  17   7        6.16        5.91      7.17 o
   1  17   7        5.45        7.50      3.88 o
   2  17   7        0.69        3.68      5.68 o
   3  17   7        0.87       -5.30      5.30 o
   4  17   7        0.42        0.90      5.92 o
  -6  18   7       21.45       18.73      8.07 o
  -5  18   7       44.98       40.18      4.65 o
  -4  18   7        7.24        7.91      5.98 o
  -3  18   7       17.57       15.22      3.57 o
  -2  18   7       33.04       36.44      5.08 o
  -1  18   7       22.04       16.26      3.87 o
   0  18   7        3.41       12.34      7.77 o
   1  18   7       11.70        3.94      2.69 o
   2  18   7        9.44       -0.64      5.52 o
   3  18   7        8.14       20.90      6.54 o
  -5  19   7       20.88       24.07      8.67 o
  -4  19   7        0.40       -1.79      3.38 o
  -3  19   7       30.97       25.39      4.00 o
  -2  19   7       13.31       14.31      3.57 o
  -1  19   7       13.48       15.52      3.73 o
   0  19   7        0.02        2.06      6.87 o
   1  19   7       28.94       31.62      5.74 o
   2  19   7       29.37       24.48     10.46 o
  -4  20   7        0.70       -6.03     10.76 o
  -3  20   7        1.56       -0.74      6.57 o
  -2  20   7       14.25       19.07      4.74 o
  -1  20   7       49.51       52.68      5.87 o
   0  20   7      114.98      109.08      8.66 o
   1  20   7        9.56       16.13      9.86 o
 -12   0   8       58.94       71.12     11.36 o
 -11   0   8      205.29      214.07     13.75 o
 -10   0   8        5.43        9.56      5.38 o
  -9   0   8      252.44      319.39     14.95 o
  -8   0   8        4.23       16.73      8.96 o
  -7   0   8       86.06       84.88      5.98 o
  -6   0   8      187.19      218.90      8.37 o
  -5   0   8     1560.38     1753.80     37.34 o
  -4   0   8      799.88      773.57     18.60 o
  -3   0   8      545.88      478.91     16.18 o
  -2   0   8       13.86       34.66      5.98 o
  -1   0   8     1444.66     1722.95     48.80 o
   0   0   8      210.21      320.06      9.57 o
   1   0   8       44.22       48.41      3.59 o
   2   0   8      100.74       83.70      5.38 o
   3   0   8      644.85      793.40     20.37 o
   4   0   8      142.59      135.12      7.77 o
   5   0   8       36.08       26.89      5.98 o
   6   0   8      265.56      327.76     15.55 o
   7   0   8       85.45       81.89      9.56 o
   8   0   8        6.90        1.20      7.17 o
 -12   1   8        7.75        6.44      4.75 o
 -11   1   8        4.47       -2.18      3.15 o
 -10   1   8       12.88        3.21      3.07 o
  -9   1   8        6.74       12.23      2.67 o
  -8   1   8       87.55       68.67      7.47 o
  -7   1   8        2.67        7.28      2.30 o
  -6   1   8       88.33       77.82      3.57 o
  -5   1   8       85.67       74.93      3.87 o
  -4   1   8        0.03        3.29      1.69 o
  -3   1   8      386.31      441.05      9.19 o
  -2   1   8     1930.33     2044.62     35.27 o
  -1   1   8     1583.16     1668.34     25.53 o
   0   1   8      653.28      750.55     13.14 o
   1   1   8        0.57       -0.13      1.87 o
   2   1   8        0.69        6.41      3.15 o
   3   1   8      237.80      222.68      7.61 o
   4   1   8       30.22       17.93      3.87 o
   5   1   8       41.01       25.34      5.68 o
   6   1   8       22.14       11.01      4.30 o
   7   1   8       27.38       29.54      5.60 o
   8   1   8        2.83        8.28      5.69 o
 -12   2   8        1.97        0.90      6.34 o
 -11   2   8       54.63       60.72      4.15 o
 -10   2   8        0.36       -0.67      2.76 o
  -9   2   8      276.35      297.14     11.07 o
  -8   2   8      145.98      144.74     10.76 o
  -7   2   8      108.75      104.36     12.26 o
  -6   2   8        8.34       12.45      1.87 o
  -5   2   8      177.92      143.77      7.48 o
  -4   2   8        3.66        2.39      1.69 o
  -3   2   8      847.98      881.54     18.61 o
  -2   2   8      310.08      301.22      6.77 o
  -1   2   8       50.57       42.56      3.15 o
   0   2   8       32.88       25.24      3.29 o
   1   2   8      122.19      127.08      4.74 o
   2   2   8        0.49        0.30      3.88 o
   3   2   8      217.09      218.86     17.35 o
   4   2   8        7.91        0.42      3.43 o
   5   2   8      195.16      198.48      8.43 o
   6   2   8      131.81      160.98      8.17 o
   7   2   8       17.87       15.01      5.02 o
   8   2   8       10.01        3.45      6.17 o
 -12   3   8       17.33       20.66      8.66 o
 -11   3   8        7.82        9.28      8.07 o
 -10   3   8        7.97       11.65      4.18 o
  -9   3   8        0.45       -1.16      2.25 o
  -8   3   8       50.68       58.96      3.93 o
  -7   3   8      248.25      269.18     21.53 o
  -6   3   8       67.45       72.27      3.98 o
  -5   3   8      241.17      250.29      7.78 o
  -4   3   8      434.16      413.58      7.59 o
  -3   3   8       13.61       18.31      1.43 o
  -2   3   8       40.70       41.79      3.08 o
  -1   3   8       63.05       48.43      3.29 o
   0   3   8      129.63      134.78      8.37 o
   1   3   8       22.41       22.26      2.54 o
   2   3   8        0.83        2.28      3.30 o
   3   3   8        2.12        4.02      3.15 o
   4   3   8       83.20       94.82      5.49 o
   5   3   8       51.97       45.90      4.74 o
   6   3   8       16.05       14.88      4.00 o
   7   3   8        3.11       -1.49      4.65 o
   8   3   8        0.12       11.65      6.17 o
 -12   4   8        1.07       -2.61      7.31 o
 -11   4   8       13.69        3.35      5.68 o
 -10   4   8       13.46        9.09      4.00 o
  -9   4   8      183.51      176.66      5.58 o
  -8   4   8       77.78       70.02      3.74 o
  -7   4   8       61.19       61.64      4.22 o
  -6   4   8      499.33      550.70     12.66 o
  -5   4   8      194.17      148.07      5.07 o
  -4   4   8      106.61       93.55      4.78 o
  -3   4   8       58.88       56.51      3.08 o
  -2   4   8       81.80       89.38      3.80 o
  -1   4   8      208.74      200.64      4.74 o
   0   4   8       10.62        5.16      4.18 o
   1   4   8       41.27       34.70      3.59 o
   2   4   8       11.55        6.73      3.15 o
   3   4   8       12.22       14.61      4.18 o
   4   4   8        3.96       -3.15      3.15 o
   5   4   8       82.21       92.45      5.69 o
   6   4   8        4.41        2.07      5.38 o
   7   4   8        6.76        3.22      5.38 o
   8   4   8        0.36        3.76      5.69 o
 -11   5   8       57.13       57.04      5.74 o
 -10   5   8        0.04        1.02      3.15 o
  -9   5   8        4.78       -0.07      2.76 o
  -8   5   8       52.25       58.70      5.68 o
  -7   5   8      330.34      314.15      9.30 o
  -6   5   8      243.49      261.65      8.30 o
  -5   5   8       62.94       62.75      7.47 o
  -4   5   8      791.45      809.42     15.27 o
  -3   5   8      108.66       99.56      2.79 o
  -2   5   8        0.28        0.67      1.54 o
  -1   5   8       19.18       18.30      3.29 o
   0   5   8       59.85       58.86      2.87 o
   1   5   8       11.50       11.95      2.99 o
   2   5   8       20.42       29.07      5.68 o
   3   5   8        5.48       13.57      3.43 o
   4   5   8        0.15       -0.30      3.38 o
   5   5   8        8.46       11.95      4.23 o
   6   5   8        1.20        2.99      4.00 o
   7   5   8        9.70       10.34      4.85 o
   8   5   8        1.39       -2.39      8.07 o
 -11   6   8       41.67       42.05      5.42 o
 -10   6   8       53.41       48.60      3.98 o
  -9   6   8       11.64       14.77      4.42 o
  -8   6   8       52.95       43.07     12.25 o
  -7   6   8      282.69      275.07      8.41 o
  -6   6   8      328.17      305.78     14.96 o
  -5   6   8       44.39       60.07      5.38 o
  -4   6   8        0.44        3.75      2.30 o
  -3   6   8      718.62      723.98     10.64 o
  -2   6   8        5.29        4.78      1.69 o
  -1   6   8      138.12      127.97      7.47 o
   0   6   8      361.82      424.35      7.91 o
   1   6   8      503.64      552.08     14.97 o
   2   6   8      653.72      709.79     15.58 o
   3   6   8      448.23      510.33     11.79 o
   4   6   8      123.59      141.69      6.17 o
   5   6   8        0.98        2.79      3.73 o
   6   6   8        0.34        0.17      4.30 o
   7   6   8       14.52       16.56      5.69 o
 -11   7   8        5.12        8.87      6.72 o
 -10   7   8       13.73       16.73      4.65 o
  -9   7   8        5.73        1.16      5.08 o
  -8   7   8       61.45       64.19      6.03 o
  -7   7   8       53.50       46.01      2.81 o
  -6   7   8       42.15       49.03      8.07 o
  -5   7   8        1.23        5.26      2.98 o
  -4   7   8        0.62        4.92      2.53 o
  -3   7   8      444.49      483.19      7.70 o
  -2   7   8       66.22       71.46      3.15 o
  -1   7   8      420.83      412.10      7.62 o
   0   7   8      212.21      226.61      5.68 o
   1   7   8       33.04       35.25      3.30 o
   2   7   8       77.74       90.27      5.38 o
   3   7   8        0.18       -1.12      3.07 o
   4   7   8       15.26       18.59      4.78 o
   5   7   8        5.48        3.68      4.48 o
   6   7   8        0.96       -2.05      4.07 o
   7   7   8        2.91       -1.61      6.27 o
 -11   8   8        0.52        4.08      5.87 o
 -10   8   8       42.88       40.26      5.69 o
  -9   8   8        0.02       -3.47      3.98 o
  -8   8   8       64.43       64.80      6.61 o
  -7   8   8       60.98       51.54      6.57 o
  -6   8   8      166.46      167.39     13.16 o
  -5   8   8      572.57      594.55     18.27 o
  -4   8   8      641.94      593.03     13.12 o
  -3   8   8        0.01       -1.34      2.99 o
  -2   8   8      265.01      246.77     10.77 o
  -1   8   8       31.52       21.64      2.53 o
   0   8   8       63.07       58.38      3.57 o
   1   8   8       26.73       27.66      4.78 o
   2   8   8       11.26       10.07      2.61 o
   3   8   8       31.03       37.92      3.73 o
   4   8   8       23.11       24.83      3.73 o
   5   8   8       15.56       18.09      5.68 o
   6   8   8        0.01       -0.97      5.08 o
   7   8   8        7.61        8.07      4.86 o
 -11   9   8       22.14       29.07     20.92 o
 -10   9   8        1.36        3.16      4.42 o
  -9   9   8       23.66       31.55      7.47 o
  -8   9   8       37.93       32.78      5.69 o
  -7   9   8      143.92      141.23      8.00 o
  -6   9   8      246.76      221.11      7.96 o
  -5   9   8       50.52       51.67      3.57 o
  -4   9   8      451.00      551.91     11.83 o
  -3   9   8     2245.87     2418.12     60.65 o
  -2   9   8       50.35       42.16      2.54 o
  -1   9   8     1293.07     1393.37     22.54 o
   0   9   8        7.19        6.06      3.15 o
   1   9   8        7.20        7.51      2.87 o
   2   9   8        1.28        2.39      3.88 o
   3   9   8      181.41      195.91      6.61 o
   4   9   8        6.12        6.61      3.43 o
   5   9   8       21.99        9.99      4.30 o
   6   9   8        6.66        9.24      4.42 o
   7   9   8        1.78        3.37      5.87 o
 -10  10   8        6.17        9.97      5.52 o
  -9  10   8       31.44       26.68      5.30 o
  -8  10   8        4.04       -4.48      5.49 o
  -7  10   8       61.77       58.71      6.03 o
  -6  10   8       49.69       43.24      6.03 o
  -5  10   8      192.91      230.53     11.66 o
  -4  10   8       84.60       73.85      4.00 o
  -3  10   8      256.73      254.45      5.88 o
  -2  10   8      410.13      423.21      8.38 o
  -1  10   8      168.90      192.71      5.60 o
   0  10   8      274.15      298.18     12.56 o
   1  10   8        6.52        5.74      2.98 o
   2  10   8       58.29       52.51     11.65 o
   3  10   8       26.42       24.47      3.30 o
   4  10   8        3.24        8.14      4.48 o
   5  10   8        0.50        0.00      3.74 o
   6  10   8        1.44       -2.05      4.30 o
   7  10   8        0.38        3.07      6.03 o
 -10  11   8        8.71       11.31      6.87 o
  -9  11   8       13.05        0.02      7.47 o
  -8  11   8        0.86        0.51      8.96 o
  -7  11   8       94.95       73.50      7.19 o
  -6  11   8        9.08        2.90      4.78 o
  -5  11   8      305.81      307.96      9.51 o
  -4  11   8       53.52       40.87      4.00 o
  -3  11   8        2.83        4.48      3.88 o
  -2  11   8       13.40       10.46      2.99 o
  -1  11   8      367.78      379.05      8.24 o
   0  11   8        6.58        8.37      4.48 o
   1  11   8       96.51       94.54      5.08 o
   2  11   8        1.52        2.99      3.21 o
   3  11   8        0.45        1.68      3.30 o
   4  11   8       11.45       11.25      4.48 o
   5  11   8        3.79        9.20      7.77 o
   6  11   8        0.56       -5.08      5.08 o
 -10  12   8        1.46        4.46      6.30 o
  -9  12   8       29.50       44.62      6.12 o
  -8  12   8       20.07       20.12      6.57 o
  -7  12   8       60.18       45.63     10.16 o
  -6  12   8       13.74       12.58      4.85 o
  -5  12   8       36.81       35.60      4.07 o
  -4  12   8       55.10       63.68      4.42 o
  -3  12   8       50.08       54.64      5.98 o
  -2  12   8      318.24      341.32      7.82 o
  -1  12   8      180.19      193.47      6.12 o
   0  12   8       43.56       49.00      3.98 o
   1  12   8      194.91      194.01      6.73 o
   2  12   8      114.42      148.55      5.98 o
   3  12   8       23.37       14.78      3.73 o
   4  12   8        0.09       -0.47      3.88 o
   5  12   8        0.00       -3.41      4.07 o
   6  12   8       14.99       12.64      5.69 o
  -9  13   8        1.93        1.79      5.07 o
  -8  13   8        5.15        3.41      4.48 o
  -7  13   8       44.38       33.07      7.17 o
  -6  13   8        1.97        9.26      9.86 o
  -5  13   8       16.83       18.40      5.38 o
  -4  13   8      313.78      304.12     15.26 o
  -3  13   8       27.78       18.35      2.54 o
  -2  13   8      115.66      118.53      4.85 o
  -1  13   8      287.77      301.70      8.00 o
   0  13   8       11.90        6.81      2.98 o
   1  13   8       55.35       48.33      6.28 o
   2  13   8        4.25        1.27      3.88 o
   3  13   8        4.86        2.16      3.53 o
   4  13   8        0.30       -0.75      6.57 o
   5  13   8        5.22        4.02      4.15 o
  -9  14   8        1.15        4.41      9.86 o
  -8  14   8       14.63        5.13      5.42 o
  -7  14   8       70.21       62.46      7.77 o
  -6  14   8       21.17       13.37      6.03 o
  -5  14   8        6.06        8.37      3.59 o
  -4  14   8        3.44        3.59      2.87 o
  -3  14   8        0.69        1.45      3.88 o
  -2  14   8       97.05       76.64      5.68 o
  -1  14   8        0.00        1.79      2.87 o
   0  14   8        3.02        4.60      3.57 o
   1  14   8        2.54        4.71      8.37 o
   2  14   8        3.12        3.44      6.57 o
   3  14   8       28.22       26.02      4.52 o
   4  14   8       28.92       21.06      5.08 o
   5  14   8        1.89       -5.69      5.69 o
  -8  15   8       10.99       19.61      5.15 o
  -7  15   8       76.46       64.66      8.47 o
  -6  15   8        0.05       -1.71      8.07 o
  -5  15   8       39.58       32.91      3.73 o
  -4  15   8       22.33       16.30      5.68 o
  -3  15   8       86.98       91.44      4.42 o
  -2  15   8       22.61       28.41      3.57 o
  -1  15   8      152.12      156.63      6.72 o
   0  15   8       12.92       18.35      4.00 o
   1  15   8        1.36        2.09      3.59 o
   2  15   8        5.93        4.12      3.53 o
   3  15   8       28.46       33.68      5.98 o
   4  15   8        7.29        0.03      4.07 o
  -8  16   8       16.72       17.23      9.61 o
  -7  16   8        4.07       10.71      5.61 o
  -6  16   8       18.64       11.51      2.61 o
  -5  16   8       33.30       35.51      4.16 o
  -4  16   8      109.24      131.29      6.46 o
  -3  16   8        1.62        6.06      2.87 o
  -2  16   8       16.50       14.30      7.47 o
  -1  16   8       17.12       17.14      3.80 o
   0  16   8        3.69        1.57      3.87 o
   1  16   8        8.47        1.72      3.15 o
   2  16   8       27.13       16.54     12.25 o
   3  16   8      146.34      132.46      8.61 o
   4  16   8       65.30       58.06      8.23 o
  -7  17   8        0.30       13.06      7.39 o
  -6  17   8        2.58        0.60      4.86 o
  -5  17   8       14.34       19.00      4.16 o
  -4  17   8       40.30       24.56      4.16 o
  -3  17   8       34.05       30.15      3.88 o
  -2  17   8        4.47        4.42      3.15 o
  -1  17   8        9.40        9.60      3.30 o
   0  17   8        3.89        8.69      3.68 o
   1  17   8        1.62        5.14      3.30 o
   2  17   8       14.40       11.58      5.44 o
   3  17   8        2.17       -5.60      5.60 o
  -6  18   8       16.28       16.95      7.47 o
  -5  18   8       36.27       40.09      5.87 o
  -4  18   8      105.24      114.07     13.15 o
  -3  18   8       33.23       32.96      3.73 o
  -2  18   8       41.88       31.92      4.16 o
  -1  18   8        8.18        9.68      3.98 o
   0  18   8       11.44        5.72      3.26 o
   1  18   8       93.16       97.70      7.17 o
   2  18   8        1.42        1.65      5.17 o
  -5  19   8        5.61       10.72      6.60 o
  -4  19   8        0.11        0.00      3.98 o
  -3  19   8        8.51        9.86      4.48 o
  -2  19   8        8.81        2.99      4.16 o
  -1  19   8       56.96       56.90     11.65 o
   0  19   8       38.87       41.57      5.98 o
   1  19   8        9.00        9.56      5.17 o
  -2  20   8        2.26        5.51      8.66 o
 -12   1   9       21.11       15.37      7.30 o
 -11   1   9        0.14        1.32      3.61 o
 -10   1   9       89.83       98.39      5.60 o
  -9   1   9       12.10       21.01      5.98 o
  -8   1   9       27.79       29.31      3.07 o
  -7   1   9       14.68       20.17      2.43 o
  -6   1   9      225.92      243.90      7.47 o
  -5   1   9       20.83       18.70      2.11 o
  -4   1   9       92.53       94.72      2.53 o
  -3   1   9      163.70      172.73      8.37 o
  -2   1   9       70.68       74.38      5.68 o
  -1   1   9      160.15      146.16      6.46 o
   0   1   9        8.31       12.29      1.54 o
   1   1   9      123.15      133.78      4.42 o
   2   1   9       72.06       70.39      3.80 o
   3   1   9        1.98       -3.15      3.15 o
   4   1   9        0.32        0.78      3.88 o
   5   1   9       73.50       63.67      5.87 o
   6   1   9       77.39       67.83      7.77 o
   7   1   9       20.16       23.72      5.92 o
 -12   2   9        0.32       -0.26      7.84 o
 -11   2   9       15.11       14.31      3.59 o
 -10   2   9       56.83       50.80      3.68 o
  -9   2   9        0.12        5.73      3.88 o
  -8   2   9       36.04       34.77      3.59 o
  -7   2   9       56.19       75.64      4.49 o
  -6   2   9       54.33       49.76      2.87 o
  -5   2   9        4.69        4.51      2.39 o
  -4   2   9      373.45      416.75      9.88 o
  -3   2   9        0.70        1.74      1.68 o
  -2   2   9      432.97      489.17     11.50 o
  -1   2   9       51.70       31.29      2.72 o
   0   2   9       13.73       15.48      2.09 o
   1   2   9        0.44       -2.06      2.30 o
   2   2   9      171.04      199.76      7.15 o
   3   2   9       31.68       46.03      4.59 o
   4   2   9      172.84      216.15      8.33 o
   5   2   9        1.44        5.38      4.16 o
   6   2   9       10.78       12.00      4.85 o
   7   2   9        1.09        8.37      7.77 o
 -11   3   9        2.51        4.42      8.07 o
 -10   3   9       37.04       40.67      5.68 o
  -9   3   9        1.80       -1.34      2.27 o
  -8   3   9        0.00        1.66      2.39 o
  -7   3   9       82.19       83.77      4.53 o
  -6   3   9        8.09        5.98      2.96 o
  -5   3   9     1106.76     1091.09     18.03 o
  -4   3   9       30.85       21.78      2.54 o
  -3   3   9        1.75        3.51      2.25 o
  -2   3   9       95.70       93.80      7.77 o
  -1   3   9       15.80        6.34      2.18 o
   0   3   9       45.98       34.46      2.72 o
   1   3   9       53.66       57.44      3.15 o
   2   3   9       89.06      102.15      5.17 o
   3   3   9       44.66       41.74      4.42 o
   4   3   9        2.16        3.75      4.42 o
   5   3   9       40.91       31.67      5.02 o
   6   3   9       27.06       15.62     12.25 o
   7   3   9       33.68       32.84      6.54 o
 -11   4   9       17.52       14.31      5.08 o
 -10   4   9       32.09       36.56      3.88 o
  -9   4   9        2.33        0.12      1.74 o
  -8   4   9      447.99      506.46     13.59 o
  -7   4   9       83.03       74.41      5.68 o
  -6   4   9      155.12      151.88      8.37 o
  -5   4   9       93.07       92.33      4.42 o
  -4   4   9      107.95       87.13      5.38 o
  -3   4   9      402.85      438.30      9.16 o
  -2   4   9      115.22       99.57      3.80 o
  -1   4   9      198.76      212.72      7.78 o
   0   4   9        0.77       -2.11      2.11 o
   1   4   9       49.47       50.39      3.73 o
   2   4   9       20.57       22.52      4.78 o
   3   4   9      156.24      179.84      7.04 o
   4   4   9       21.16       19.28      4.16 o
   5   4   9        8.44        1.20      3.80 o
   6   4   9        0.06       -3.61      6.87 o
   7   4   9        0.10       -3.27      5.27 o
 -11   5   9       12.17       10.76      5.68 o
 -10   5   9       13.27        9.95      2.25 o
  -9   5   9       36.30       41.14      2.79 o
  -8   5   9       57.62       51.49      4.22 o
  -7   5   9      186.07      170.95      6.74 o
  -6   5   9     1245.18     1425.31     30.33 o
  -5   5   9     2480.66     2542.09     46.25 o
  -4   5   9     1023.70     1132.78     14.99 o
  -3   5   9        0.75        0.52      1.54 o
  -2   5   9      231.80      273.08     12.56 o
  -1   5   9        0.22       -1.57      2.09 o
   0   5   9      136.46      115.05      5.38 o
   1   5   9        0.58        2.53      2.72 o
   2   5   9      888.67      969.81     20.24 o
   3   5   9       19.50        7.54      6.57 o
   4   5   9       24.99       16.87      3.73 o
   5   5   9        4.07        6.79      4.18 o
   6   5   9        0.02        6.16      5.44 o
   7   5   9        1.46        3.29      6.34 o
 -11   6   9        1.12        6.38      5.52 o
 -10   6   9        3.72       -0.43      8.96 o
  -9   6   9       61.51       47.87      5.87 o
  -8   6   9        9.82        5.53      3.59 o
  -7   6   9       69.22       70.11      4.69 o
  -6   6   9      197.58      193.31      6.97 o
  -5   6   9     1117.49     1120.98     22.47 o
  -4   6   9        0.12       -0.92      2.30 o
  -3   6   9       18.56       13.04      2.09 o
  -2   6   9       72.15       69.39      3.08 o
  -1   6   9        1.33        0.24      1.99 o
   0   6   9       75.33       73.96      3.73 o
   1   6   9      261.10      262.01      7.15 o
   2   6   9      231.91      280.20      7.58 o
   3   6   9       10.02       11.43      3.30 o
   4   6   9       18.14       18.15      3.87 o
   5   6   9        9.77        9.94      4.15 o
   6   6   9        5.63       -0.75      6.27 o
   7   6   9       10.40        3.29      7.18 o
 -11   7   9        2.76        2.87      5.27 o
 -10   7   9        4.77        2.17      4.42 o
  -9   7   9        6.14        2.56      5.27 o
  -8   7   9        4.81        6.27      4.23 o
  -7   7   9        0.93       -2.53      3.29 o
  -6   7   9       22.87       23.94      3.61 o
  -5   7   9       21.61       24.67      3.87 o
  -4   7   9      481.21      524.66     11.64 o
  -3   7   9      910.78      964.67     37.80 o
  -2   7   9      126.32      131.77     10.16 o
  -1   7   9      116.53      105.57      3.87 o
   0   7   9      489.15      575.67     10.36 o
   1   7   9        5.11        2.11      2.72 o
   2   7   9       32.10       37.06      7.17 o
   3   7   9        0.16       -3.30      3.30 o
   4   7   9        6.92       -0.81      3.68 o
   5   7   9        3.81        0.24      3.98 o
   6   7   9       71.41       86.87     14.94 o
   7   7   9        3.86        7.96      7.99 o
 -11   8   9        4.93        0.46     11.65 o
 -10   8   9        5.75        2.12      4.59 o
  -9   8   9       32.95       35.13      6.30 o
  -8   8   9      200.28      198.23     12.86 o
  -7   8   9      170.72      183.99      7.51 o
  -6   8   9        2.91        4.85      3.29 o
  -5   8   9       37.96       32.67      3.98 o
  -4   8   9      188.80      206.36      6.77 o
  -3   8   9       41.31       38.09      2.99 o
  -2   8   9      201.47      203.34      5.52 o
  -1   8   9      288.29      307.25      9.27 o
   0   8   9       77.26       68.23      3.87 o
   1   8   9      105.30      107.35      5.07 o
   2   8   9       47.98       55.58      3.87 o
   3   8   9       30.64       29.66     10.46 o
   4   8   9       49.36       49.85      6.57 o
   5   8   9       21.84        8.04      4.15 o
   6   8   9        6.52        8.15      5.22 o
 -10   9   9        3.80        6.78      4.85 o
  -9   9   9        3.68        2.79     10.76 o
  -8   9   9       14.44       11.52      4.78 o
  -7   9   9       88.07       77.11      7.47 o
  -6   9   9        4.16        3.17      3.30 o
  -5   9   9       18.20       19.88      2.96 o
  -4   9   9      720.45      798.95     16.89 o
  -3   9   9      714.80      750.73     12.52 o
  -2   9   9      436.50      467.55      8.89 o
  -1   9   9        2.65        2.82      2.87 o
   0   9   9       39.05       34.97      6.87 o
   1   9   9        7.86        3.11      2.98 o
   2   9   9        0.33        3.55      3.30 o
   3   9   9        0.01       -2.99      3.15 o
   4   9   9        0.61        2.18      3.43 o
   5   9   9        0.01       -4.16      4.16 o
   6   9   9        5.81       10.88      5.87 o
 -10  10   9        0.02       -0.37      5.02 o
  -9  10   9        2.23        1.74      5.27 o
  -8  10   9       21.10       12.62      5.02 o
  -7  10   9        4.71       12.65      5.38 o
  -6  10   9      256.49      249.54      9.29 o
  -5  10   9       19.48       32.04      3.80 o
  -4  10   9      118.29      118.61      5.27 o
  -3  10   9       15.60        9.92      2.08 o
  -2  10   9      112.09      122.54      4.16 o
  -1  10   9       58.82       56.87      3.43 o
   0  10   9      160.48      163.33      6.03 o
   1  10   9        0.41        0.55      2.53 o
   2  10   9       64.68       58.14      5.68 o
   3  10   9       19.76       21.02      3.87 o
   4  10   9        2.25       -2.03      3.53 o
   5  10   9        0.03        0.82      5.02 o
   6  10   9        0.12        1.01      5.07 o
 -10  11   9       29.30       23.20     11.35 o
  -9  11   9       12.33        6.10      6.87 o
  -8  11   9        5.75        2.53      4.42 o
  -7  11   9        0.94        7.85      5.08 o
  -6  11   9       92.18       96.27      7.61 o
  -5  11   9      416.44      418.17     11.83 o
  -4  11   9       39.26       25.26      3.43 o
  -3  11   9        1.01        2.99      2.11 o
  -2  11   9        6.99        5.98      2.54 o
  -1  11   9        4.09        2.65      2.87 o
   0  11   9       25.73       30.62      4.48 o
   1  11   9       75.15       55.71      3.87 o
   2  11   9      125.46      132.97     16.74 o
   3  11   9        0.10        3.47      3.98 o
   4  11   9        6.97        8.20      4.15 o
   5  11   9        8.93       -2.18      4.74 o
  -9  12   9        0.24        7.24      8.66 o
  -8  12   9        5.95        4.86      7.77 o
  -7  12   9       45.41       30.59      8.67 o
  -6  12   9        4.12       13.42      5.02 o
  -5  12   9       11.82        4.48      3.38 o
  -4  12   9        1.83        2.63      3.29 o
  -3  12   9        2.81        5.48      2.43 o
  -2  12   9       43.84       32.12      3.15 o
  -1  12   9       13.60       13.90      5.08 o
   0  12   9        6.16        3.14      3.30 o
   1  12   9       40.94       41.03      3.98 o
   2  12   9        0.34        0.84      2.98 o
   3  12   9       10.23        8.43      3.73 o
   4  12   9        2.34        2.51      5.08 o
   5  12   9        0.54        1.20      5.07 o
  -9  13   9       12.82       20.06      5.74 o
  -8  13   9       16.55       14.84      6.54 o
  -7  13   9      129.77      116.02      8.73 o
  -6  13   9       21.84       24.53      9.56 o
  -5  13   9      190.60      197.13      9.73 o
  -4  13   9      243.93      275.84      8.43 o
  -3  13   9      120.49      109.20      8.07 o
  -2  13   9      321.49      330.04      8.66 o
  -1  13   9       98.62       91.84      5.17 o
   0  13   9        1.70       -0.45      5.38 o
   1  13   9      136.15      143.34      9.57 o
   2  13   9       61.76       72.20      4.97 o
   3  13   9       32.20       34.45      4.42 o
   4  13   9        0.69        3.64      4.42 o
   5  13   9        1.73        3.78     11.05 o
  -8  14   9       45.14       33.77      7.61 o
  -7  14   9        1.02        0.46      5.44 o
  -6  14   9      108.43       90.06      8.33 o
  -5  14   9       16.24       15.66      3.30 o
  -4  14   9       17.60       20.19      7.47 o
  -3  14   9       17.72       14.10      5.08 o
  -2  14   9      169.69      175.32      8.67 o
  -1  14   9       27.01       31.86      3.98 o
   0  14   9        0.02        1.12      3.30 o
   1  14   9       17.22       18.24      3.53 o
   2  14   9       16.58       13.72      3.98 o
   3  14   9       20.52       14.29      4.42 o
   4  14   9       19.48       26.66     14.34 o
  -8  15   9        2.79       12.50      7.39 o
  -7  15   9       18.86       23.31      6.54 o
  -6  15   9       29.96       22.05      3.73 o
  -5  15   9        2.14        1.12      4.18 o
  -4  15   9        7.68        1.62      3.57 o
  -3  15   9      136.58      133.02      5.74 o
  -2  15   9        6.51        5.94      3.15 o
  -1  15   9       25.13       25.92      5.98 o
   0  15   9        0.39       -0.33      5.68 o
   1  15   9        3.32        5.79      5.38 o
   2  15   9        4.16       -0.06      3.61 o
   3  15   9        8.98        2.65      4.30 o
   4  15   9        3.85        1.75      6.30 o
  -7  16   9       53.81       63.99     11.65 o
  -6  16   9       52.51       46.87      6.30 o
  -5  16   9        3.94       -0.63      3.53 o
  -4  16   9       10.02       14.27      4.61 o
  -3  16   9        4.92        6.06      4.78 o
  -2  16   9       35.79       34.01      4.00 o
  -1  16   9       53.60       62.12      6.28 o
   0  16   9       54.02       37.43      5.02 o
   1  16   9        6.63        4.47      6.87 o
   2  16   9       28.42       24.11      7.77 o
   3  16   9        0.30       -2.79      5.69 o
  -6  17   9      123.12      163.23     10.34 o
  -5  17   9       91.18       88.69      6.46 o
  -4  17   9      117.17      137.26      7.04 o
  -3  17   9       44.81       40.58      6.87 o
  -2  17   9        0.93       -1.94      3.30 o
  -1  17   9        5.14        0.63      4.16 o
   0  17   9       36.70       35.44      5.86 o
   1  17   9       10.37        1.99      3.74 o
   2  17   9       27.50       18.88      5.97 o
  -5  18   9        2.22       -5.17      5.17 o
  -4  18   9       16.02       10.41      4.00 o
  -3  18   9        2.10       -1.86      4.48 o
  -2  18   9        8.77        5.72      3.87 o
  -1  18   9        5.89        7.43      8.66 o
   0  18   9        0.40        1.94      6.27 o
   1  18   9        2.40       -6.60      6.60 o
  -3  19   9       10.81        8.99      4.85 o
  -2  19   9        0.04       -6.57      6.57 o
  -1  19   9        0.39       -2.99      5.60 o
 -11   0  10       35.35       26.30      5.38 o
 -10   0  10       27.96       30.48      5.98 o
  -9   0  10       36.98       50.20      7.17 o
  -8   0  10      139.59      165.61      8.97 o
  -7   0  10      166.01      121.38      7.18 o
  -6   0  10      284.82      303.32     10.77 o
  -5   0  10        2.10       -1.79      1.79 o
  -4   0  10      214.39      191.40     10.77 o
  -3   0  10        9.96       22.11      7.17 o
  -2   0  10       39.27       76.50      8.37 o
  -1   0  10     1136.44     1229.54     33.04 o
   0   0  10     1657.81     1761.84     40.93 o
   1   0  10      407.83      463.90     13.77 o
   2   0  10      225.72      258.38     10.77 o
   3   0  10       81.37      102.21      7.17 o
   4   0  10       78.60       82.49      7.77 o
   5   0  10        0.26       -5.98      5.98 o
   6   0  10        1.63        4.18      7.17 o
   7   0  10        4.09       -8.37      8.37 o
 -11   1  10       11.23        7.80      3.15 o
 -10   1  10        1.93        2.46      3.30 o
  -9   1  10       19.66       31.05      3.73 o
  -8   1  10        0.01        2.65      2.87 o
  -7   1  10       28.57       32.74      3.15 o
  -6   1  10       16.33       12.30      4.18 o
  -5   1  10      314.73      347.19      6.90 o
  -4   1  10        5.88       19.97      5.08 o
  -3   1  10      510.99      461.65     14.67 o
  -2   1  10        0.32       -1.05      3.43 o
  -1   1  10       21.40        6.57      5.98 o
   0   1  10       53.49       36.71      1.65 o
   1   1  10       26.28       26.31      3.29 o
   2   1  10        3.67        1.91      3.15 o
   3   1  10        4.96        4.18      3.38 o
   4   1  10        8.57       16.11      3.80 o
   5   1  10        0.77       -0.97      4.00 o
   6   1  10        2.83        3.96      4.78 o
   7   1  10       12.90       10.66      6.72 o
 -11   2  10        3.42        6.12      6.57 o
 -10   2  10        4.73        4.85      3.15 o
  -9   2  10        0.07        4.04      6.57 o
  -8   2  10        6.02        3.08      2.53 o
  -7   2  10        0.04       -0.16      2.69 o
  -6   2  10       48.47       59.58      3.15 o
  -5   2  10      582.97      538.80     13.18 o
  -4   2  10       33.55       40.91      3.88 o
  -3   2  10       18.45       17.53      4.42 o
  -2   2  10        1.90       15.06      4.16 o
  -1   2  10       12.17       12.06      1.75 o
   0   2  10       67.23       73.90      2.53 o
   1   2  10       37.39       44.46      4.48 o
   2   2  10        0.15       -0.69      5.08 o
   3   2  10        0.63       -1.12      5.68 o
   4   2  10        9.26        7.41      4.16 o
   5   2  10        2.11        4.18      6.57 o
   6   2  10       14.16        3.59      4.65 o
 -11   3  10        0.01        2.81      4.48 o
 -10   3  10       56.84       65.01      7.77 o
  -9   3  10      162.02      151.75      8.97 o
  -8   3  10      151.23      137.37      6.61 o
  -7   3  10     1104.55     1182.31     24.61 o
  -6   3  10       77.66       63.45     11.66 o
  -5   3  10       17.40       19.61      2.30 o
  -4   3  10      206.38      195.85     14.06 o
  -3   3  10        8.87       -1.79      3.59 o
  -2   3  10      514.93      619.58     15.25 o
  -1   3  10      136.68      122.99      8.97 o
   0   3  10       98.07       89.37      2.98 o
   1   3  10       12.95       14.70      3.29 o
   2   3  10      152.52      185.42      7.04 o
   3   3  10        2.83        2.71      5.38 o
   4   3  10       44.05       30.94      8.37 o
   5   3  10       32.97       31.51      5.38 o
   6   3  10       18.45       20.22      5.27 o
 -11   4  10       81.13      105.07      8.76 o
 -10   4  10        1.64        1.20      2.22 o
  -9   4  10        1.23        0.21      2.76 o
  -8   4  10        4.09        1.69      5.68 o
  -7   4  10        5.91        5.68      3.30 o
  -6   4  10       15.51       14.34      2.99 o
  -5   4  10      186.26      184.74     10.47 o
  -4   4  10      177.06      190.64      6.58 o
  -3   4  10        6.79       14.34      2.72 o
  -2   4  10       76.31       79.93      4.53 o
  -1   4  10        6.43        4.43      4.18 o
   0   4  10       49.95       45.04      2.87 o
   1   4  10      276.34      326.50      8.04 o
   2   4  10       62.53       77.16      5.98 o
   3   4  10       45.62       29.28      4.16 o
   4   4  10       36.48       24.47      4.85 o
   5   4  10        0.70        6.42      4.85 o
   6   4  10       16.55       14.49      9.86 o
 -11   5  10        5.00       12.28      5.60 o
 -10   5  10       18.83       14.65      5.27 o
  -9   5  10      157.89      171.06      7.30 o
  -8   5  10        0.14        2.21      3.15 o
  -7   5  10       27.38       30.15      4.69 o
  -6   5  10      115.65      124.66      5.45 o
  -5   5  10       51.56       48.32      4.78 o
  -4   5  10      939.21      969.90     14.84 o
  -3   5  10       97.24      102.02      7.47 o
  -2   5  10        1.08       -2.39      2.39 o
  -1   5  10       43.98       58.03      6.28 o
   0   5  10       86.75       82.88      4.16 o
   1   5  10       21.79       26.56      3.30 o
   2   5  10       35.64       25.63      3.73 o
   3   5  10       26.01       32.54      3.87 o
   4   5  10       41.91       36.66      6.28 o
   5   5  10       43.92       40.99      5.45 o
   6   5  10       13.37       13.45      6.87 o
 -11   6  10        5.66        8.37      5.38 o
 -10   6  10       10.25       15.97      5.27 o
  -9   6  10       18.61       13.09      2.99 o
  -8   6  10       20.48       10.76      2.72 o
  -7   6  10       51.23       48.16      4.15 o
  -6   6  10      283.76      319.30     20.34 o
  -5   6  10     1243.43     1342.52     25.27 o
  -4   6  10        0.39        1.54      1.11 o
  -3   6  10     1462.26     1624.06     26.48 o
  -2   6  10      279.75      272.06      7.15 o
  -1   6  10       12.37       10.38      2.14 o
   0   6  10       97.46      106.61      8.07 o
   1   6  10      288.33      282.90      7.58 o
   2   6  10        0.23       -1.55      2.98 o
   3   6  10       55.34       79.65      5.68 o
   4   6  10        1.81        4.83      4.15 o
   5   6  10       13.60       13.28      4.42 o
   6   6  10        0.04       -0.80      6.72 o
 -11   7  10        0.45       -4.85      4.85 o
 -10   7  10        2.14        5.38      5.49 o
  -9   7  10        0.02        1.41      5.27 o
  -8   7  10       29.34       22.25      5.98 o
  -7   7  10        6.45        4.33      3.07 o
  -6   7  10      119.04      128.23      6.07 o
  -5   7  10      255.23      233.88     11.96 o
  -4   7  10      244.69      269.56      7.82 o
  -3   7  10      351.31      309.75      7.14 o
  -2   7  10       16.63        9.97      1.99 o
  -1   7  10       16.37       14.49      2.08 o
   0   7  10       26.13       19.55      3.29 o
   1   7  10       20.79       16.92      2.98 o
   2   7  10      105.39      101.63     11.96 o
   3   7  10       69.57       59.71      4.74 o
   4   7  10      126.04      128.90      8.07 o
   5   7  10       43.04       44.57      6.17 o
   6   7  10        7.13       -4.22      7.17 o
 -10   8  10       32.73       32.59      6.17 o
  -9   8  10       23.35       24.24      5.44 o
  -8   8  10        2.09        6.45      7.17 o
  -7   8  10       10.60       16.16      3.74 o
  -6   8  10       17.86       10.85      3.87 o
  -5   8  10       19.20       14.88      6.57 o
  -4   8  10       14.47       15.48      3.15 o
  -3   8  10      111.48      118.56      5.08 o
  -2   8  10      136.18      161.44      4.87 o
  -1   8  10       65.93       60.37      3.43 o
   0   8  10      101.21      115.51      4.74 o
   1   8  10        0.75        1.02      2.87 o
   2   8  10        1.37        5.66      3.43 o
   3   8  10        1.21        5.61      3.53 o
   4   8  10       11.63        4.87      4.30 o
   5   8  10        1.29        8.99      4.42 o
   6   8  10        0.22       -3.52     10.16 o
 -10   9  10        9.17        2.77      5.87 o
  -9   9  10       35.00       38.47     11.35 o
  -8   9  10       35.56       21.92      8.67 o
  -7   9  10       38.88       39.97      4.48 o
  -6   9  10        6.14       -0.27      3.88 o
  -5   9  10       13.60        7.77      2.99 o
  -4   9  10       62.94       70.41      4.30 o
  -3   9  10      544.06      577.50     11.07 o
  -2   9  10       22.00       24.62      2.98 o
  -1   9  10       54.72       44.23      3.43 o
   0   9  10        2.24        8.37      2.87 o
   1   9  10        9.35        6.89      6.27 o
   2   9  10        2.73       -3.30      3.30 o
   3   9  10       29.54       35.07      3.87 o
   4   9  10        1.65       -4.30      4.30 o
   5   9  10        3.52       -4.74      4.74 o
 -10  10  10      103.34      126.44      9.48 o
  -9  10  10       29.10       27.93      6.72 o
  -8  10  10       12.28        5.98      5.98 o
  -7  10  10       23.48       31.95      3.68 o
  -6  10  10       39.90       31.49      4.52 o
  -5  10  10        0.07        1.06      2.72 o
  -4  10  10       89.04       84.76      5.07 o
  -3  10  10       19.62       17.99      3.88 o
  -2  10  10      453.93      551.24     16.16 o
  -1  10  10       32.19       31.10      4.48 o
   0  10  10       61.20       58.34      4.18 o
   1  10  10        0.58        1.98      8.66 o
   2  10  10        6.21        7.74      3.53 o
   3  10  10        0.14        0.17      3.53 o
   4  10  10        7.82        3.56      5.38 o
   5  10  10        4.91        1.09      5.87 o
  -9  11  10       29.37       29.66      6.34 o
  -8  11  10        1.49       -1.66      4.85 o
  -7  11  10        1.12        0.84      5.27 o
  -6  11  10       17.34       14.83      8.07 o
  -5  11  10        1.03        1.20      3.38 o
  -4  11  10       37.23       36.07      4.00 o
  -3  11  10        9.76        6.36      2.39 o
  -2  11  10        3.88       -0.10      2.43 o
  -1  11  10       61.35       59.35      4.18 o
   0  11  10        0.48       -2.87      2.87 o
   1  11  10        1.19        1.43      2.98 o
   2  11  10       25.83       11.59      3.98 o
   3  11  10        7.02        8.02      6.57 o
   4  11  10        0.01        3.30      4.52 o
   5  11  10        1.09       -0.60      6.87 o
  -9  12  10       28.89       34.02      7.47 o
  -8  12  10       11.72        9.99      5.74 o
  -7  12  10        0.01        0.50      5.27 o
  -6  12  10       57.94       57.80     15.54 o
  -5  12  10      133.40      159.34      7.19 o
  -4  12  10       29.28       34.76      8.96 o
  -3  12  10        2.15        1.79      2.54 o
  -2  12  10        0.14       -2.73      2.87 o
  -1  12  10       72.48       67.96      5.08 o
   0  12  10       15.53       16.41      3.87 o
   1  12  10      199.22      198.63      7.61 o
   2  12  10       11.09       14.28      4.07 o
   3  12  10        2.60        0.48      6.87 o
   4  12  10        0.02       -0.52      9.86 o
  -9  13  10        0.63       -0.61      7.60 o
  -8  13  10        0.22       -5.69      5.69 o
  -7  13  10       58.26       58.33      7.31 o
  -6  13  10        2.94        5.98      4.65 o
  -5  13  10        1.35       -1.92      4.00 o
  -4  13  10        5.39        7.61      3.15 o
  -3  13  10        4.03        3.49      2.72 o
  -2  13  10       17.22       11.89      3.73 o
  -1  13  10       76.92       74.00      4.86 o
   0  13  10        8.37        4.07      3.30 o
   1  13  10        1.54       -0.50      3.53 o
   2  13  10       32.56       22.33      4.48 o
   3  13  10        8.49       13.27      4.97 o
   4  13  10        0.89        0.24     10.46 o
  -8  14  10       11.58        6.87      7.61 o
  -7  14  10        2.43        2.27      5.27 o
  -6  14  10       65.89       66.17     14.64 o
  -5  14  10       40.20       52.00      5.49 o
  -4  14  10       23.29       31.72      4.23 o
  -3  14  10       80.53       63.57      3.87 o
  -2  14  10       12.80        8.96      3.43 o
  -1  14  10        2.42        2.20      3.30 o
   0  14  10        3.46        8.74      3.87 o
   1  14  10        7.26        6.20      5.38 o
   2  14  10        0.70       -4.02      5.98 o
   3  14  10        3.93       -4.87      5.38 o
  -7  15  10       42.27       53.86      8.47 o
  -6  15  10        8.82        6.64      3.88 o
  -5  15  10        8.18        1.23      3.68 o
  -4  15  10       13.28       16.86      4.42 o
  -3  15  10      175.01      218.26      7.61 o
  -2  15  10        2.90        6.21      4.78 o
  -1  15  10       21.51       20.29      4.07 o
   0  15  10        0.82       -2.30      4.30 o
   1  15  10       19.08       12.87      6.27 o
   2  15  10        1.46        7.12      5.68 o
   3  15  10        0.45       -3.37      6.17 o
  -6  16  10       54.09       59.72      8.96 o
  -5  16  10        6.53        1.20      3.53 o
  -4  16  10       55.35       46.91      5.02 o
  -3  16  10       41.39       50.39      6.87 o
  -2  16  10       10.75        2.39      5.68 o
  -1  16  10       21.92       19.71      5.98 o
   0  16  10       17.21       18.04      4.59 o
   1  16  10       12.32       12.22      4.15 o
   2  16  10       15.13       12.46      5.69 o
  -5  17  10       12.33        8.22      5.27 o
  -4  17  10       22.29       26.61      5.60 o
  -3  17  10        0.90        0.44      4.00 o
  -2  17  10        5.44       -2.72      4.15 o
  -1  17  10        0.36        1.95      4.78 o
   0  17  10        4.38       10.10      4.15 o
   1  17  10       11.38        8.15      5.52 o
  -4  18  10        2.29        3.44      5.27 o
  -3  18  10        1.27        1.95      4.78 o
  -2  18  10       15.52       11.03      5.02 o
  -1  18  10       15.33        5.54     14.64 o
 -11   1  11        0.04       -3.57      3.57 o
 -10   1  11       15.72        8.24      3.87 o
  -9   1  11        0.78        1.20      2.98 o
  -8   1  11        9.27        4.30      1.99 o
  -7   1  11       21.33       12.66      2.54 o
  -6   1  11      102.81      128.61      4.78 o
  -5   1  11       16.66       18.24      2.25 o
  -4   1  11       77.58       69.30      5.87 o
  -3   1  11       18.98       33.51      5.49 o
  -2   1  11        9.83        5.35      7.77 o
  -1   1  11       16.94       18.16      7.47 o
   0   1  11       49.18       52.61      3.33 o
   1   1  11       34.32       37.29      4.48 o
   2   1  11        0.36        2.39      2.54 o
   3   1  11        0.17        3.77      3.30 o
   4   1  11        0.80        1.20      5.08 o
   5   1  11        2.28        3.84      4.42 o
   6   1  11        0.00        6.82     17.63 o
 -11   2  11       11.24        6.87      4.23 o
 -10   2  11        2.11        0.99      3.68 o
  -9   2  11      107.11      108.66      9.86 o
  -8   2  11       26.21       15.99      7.77 o
  -7   2  11      204.59      219.74      6.46 o
  -6   2  11        2.19        1.79      1.79 o
  -5   2  11       15.03       16.04      7.47 o
  -4   2  11        4.36        3.24      4.30 o
  -3   2  11       89.69       81.77      9.56 o
  -2   2  11       28.23       33.20      4.59 o
  -1   2  11      128.42      116.15     11.06 o
   0   2  11       15.04       16.97      2.72 o
   1   2  11        1.96        7.72      1.99 o
   2   2  11       19.12       29.81      3.73 o
   3   2  11        0.13       -2.51      3.15 o
   4   2  11       23.77       30.12      4.42 o
   5   2  11        0.65        4.81      4.42 o
   6   2  11        1.20        0.52      6.30 o
 -11   3  11       29.40       23.55      5.98 o
 -10   3  11        1.34        1.47      4.78 o
  -9   3  11        4.89        6.20      3.30 o
  -8   3  11        1.55       -0.32      3.59 o
  -7   3  11      209.10      230.06      7.39 o
  -6   3  11       24.41       22.77      2.30 o
  -5   3  11       54.80       49.35      4.18 o
  -4   3  11        1.86       -2.39      5.68 o
  -3   3  11       97.13      111.66      5.97 o
  -2   3  11       10.01       13.57      4.30 o
  -1   3  11        1.55        3.03      3.29 o
   0   3  11        3.20        3.25      5.98 o
   1   3  11       17.90       15.75      2.18 o
   2   3  11        7.23       -0.78      5.68 o
   3   3  11        3.35        2.69      3.38 o
   4   3  11        0.01       -4.00      4.00 o
   5   3  11        0.18        1.96      8.96 o
   6   3  11        2.32        5.28      6.17 o
 -11   4  11       13.05        7.94      6.72 o
 -10   4  11        0.08        1.62      3.33 o
  -9   4  11        5.02        5.14      4.18 o
  -8   4  11      103.57      119.99      6.30 o
  -7   4  11        0.80       -0.90      3.38 o
  -6   4  11        8.27        5.98      2.87 o
  -5   4  11      100.55      111.84      5.68 o
  -4   4  11      727.17      746.45     16.95 o
  -3   4  11      479.54      557.32     12.40 o
  -2   4  11       60.23       45.95      5.60 o
  -1   4  11       69.19       81.02      6.28 o
   0   4  11        1.17        0.45      0.60 o
   1   4  11        7.41        7.87      5.38 o
   2   4  11        7.39        9.20      3.29 o
   3   4  11       70.75       73.25      5.07 o
   4   4  11       15.72       13.63      5.15 o
   5   4  11        2.20        0.53      5.68 o
   6   4  11        7.97        7.44     11.35 o
 -11   5  11       45.30       38.15      7.77 o
 -10   5  11        4.09        1.20      2.25 o
  -9   5  11        0.01       -2.90      3.68 o
  -8   5  11       55.01       52.50      4.74 o
  -7   5  11       99.72      106.66      5.45 o
  -6   5  11       74.87       76.51      4.74 o
  -5   5  11        5.65       12.78      2.09 o
  -4   5  11      345.27      358.80      9.60 o
  -3   5  11        0.08        0.49      2.28 o
  -2   5  11        9.53        6.31      6.03 o
  -1   5  11      142.28      153.89      8.97 o
   0   5  11      169.60      166.31      4.61 o
   1   5  11       18.84       10.38      2.61 o
   2   5  11      174.24      171.90      7.15 o
   3   5  11       10.03        8.62      3.61 o
   4   5  11        0.01       -5.27      7.17 o
   5   5  11        1.56       -5.30      5.30 o
 -10   6  11       15.30       15.02     10.76 o
  -9   6  11       94.53       84.43      5.97 o
  -8   6  11        0.54       -2.69      4.48 o
  -7   6  11        3.53        8.13      3.98 o
  -6   6  11       33.99       39.40      9.86 o
  -5   6  11      387.55      430.38     16.46 o
  -4   6  11      278.89      268.65      8.67 o
  -3   6  11      395.99      405.12      9.52 o
  -2   6  11       42.56       39.02      2.98 o
  -1   6  11       27.47       25.28      8.37 o
   0   6  11       14.78       26.48      3.15 o
   1   6  11      100.65      130.28      5.02 o
   2   6  11        1.82        7.17      3.07 o
   3   6  11        0.29        0.90      3.53 o
   4   6  11        5.55        2.69      4.42 o
   5   6  11        9.57       16.03      5.86 o
 -10   7  11       75.13       61.71      7.61 o
  -9   7  11       19.00       15.43      2.99 o
  -8   7  11       85.64       80.42      5.42 o
  -7   7  11      137.58      154.39     11.96 o
  -6   7  11        2.01       -1.88      2.87 o
  -5   7  11       45.73       54.40      5.68 o
  -4   7  11       41.88       56.30      4.86 o
  -3   7  11      292.15      285.29      7.59 o
  -2   7  11        7.37       10.62      3.59 o
  -1   7  11        0.20        0.80      1.60 o
   0   7  11      141.59      172.92      8.67 o
   1   7  11       11.35       14.13      3.07 o
   2   7  11        8.51       12.32      5.08 o
   3   7  11       18.23       29.78      4.16 o
   4   7  11        0.10       -4.07      4.07 o
   5   7  11        5.41       11.02      6.03 o
 -10   8  11       78.73       70.10      8.47 o
  -9   8  11        0.07       -4.23      6.27 o
  -8   8  11       31.98       34.09      4.15 o
  -7   8  11       33.93       37.63      4.07 o
  -6   8  11        0.74        2.24      3.07 o
  -5   8  11        0.38       -2.39      2.87 o
  -4   8  11        0.72        0.30      2.43 o
  -3   8  11      704.01      800.99     19.77 o
  -2   8  11      599.98      669.50     12.95 o
  -1   8  11      551.46      648.68     22.16 o
   0   8  11      188.37      197.22      6.73 o
   1   8  11      131.93      123.13     12.26 o
   2   8  11        1.50        1.12      3.57 o
   3   8  11       56.16       48.16      5.02 o
   4   8  11        0.36        5.26      3.98 o
   5   8  11        0.02        2.69      5.49 o
 -10   9  11        1.59       -1.83      6.46 o
  -9   9  11        1.15        5.73      6.12 o
  -8   9  11        0.02        9.15      7.17 o
  -7   9  11       26.58       36.91      4.61 o
  -6   9  11       18.53       17.22      4.59 o
  -5   9  11        3.55        1.37      2.99 o
  -4   9  11       66.73       60.52      4.07 o
  -3   9  11       95.61       92.79      4.81 o
  -2   9  11      114.26      109.23      6.28 o
  -1   9  11       16.16       10.48      3.07 o
   0   9  11      189.52      201.04      8.37 o
   1   9  11        0.09       -1.20      3.15 o
   2   9  11       10.67       11.46      5.08 o
   3   9  11       24.64       23.00      4.78 o
   4   9  11        1.76        1.71      4.30 o
  -9  10  11       52.53       47.47      7.39 o
  -8  10  11       77.77       61.05      6.54 o
  -7  10  11       14.79       20.72      6.57 o
  -6  10  11       61.81       53.62      4.75 o
  -5  10  11      142.55      135.66     15.84 o
  -4  10  11       11.65       10.89      3.88 o
  -3  10  11      162.16      157.25      5.30 o
  -2  10  11        0.08        2.48      2.61 o
  -1  10  11       66.68       66.18      8.07 o
   0  10  11       25.98       27.50      3.88 o
   1  10  11        6.17        3.44      3.07 o
   2  10  11        4.17        8.22      4.42 o
   3  10  11        2.87        4.78      6.27 o
   4  10  11       24.49       14.81      6.57 o
  -9  11  11        2.21       -0.62      6.87 o
  -8  11  11        1.71       -1.61      5.44 o
  -7  11  11        1.50       -0.27      3.68 o
  -6  11  11       18.61       24.20      5.68 o
  -5  11  11        1.44       -0.84      2.98 o
  -4  11  11        4.10        5.70      4.18 o
  -3  11  11       30.07       22.21      5.38 o
  -2  11  11       43.53       53.05      7.77 o
  -1  11  11        1.69        2.11      2.69 o
   0  11  11       41.06       38.02      3.98 o
   1  11  11        6.57        4.78      3.87 o
   2  11  11       37.74       30.89      4.42 o
   3  11  11        1.00        6.16      4.52 o
   4  11  11        3.23        2.46      5.30 o
  -9  12  11        0.02        0.00      7.77 o
  -8  12  11        0.86      -10.61     13.74 o
  -7  12  11        2.64        3.29      5.07 o
  -6  12  11       32.96       28.03      5.08 o
  -5  12  11        4.77        5.05      3.73 o
  -4  12  11        2.03        2.32      3.43 o
  -3  12  11        1.61        0.23      2.53 o
  -2  12  11       16.23       10.08      3.30 o
  -1  12  11        4.55       11.53      3.43 o
   0  12  11        4.78       -3.18      3.61 o
   1  12  11        1.95        1.59      3.73 o
   2  12  11        0.07        3.26      4.16 o
   3  12  11        0.20       -4.61      4.61 o
  -8  13  11       20.75       19.81      7.04 o
  -7  13  11       28.68       24.34     17.93 o
  -6  13  11       34.37       36.85      6.85 o
  -5  13  11       49.89       39.88      4.78 o
  -4  13  11       42.93       33.63      4.00 o
  -3  13  11        4.35        2.99      2.54 o
  -2  13  11        1.13       -0.15      3.07 o
  -1  13  11       76.42       80.97     11.06 o
   0  13  11       33.13       33.77      4.30 o
   1  13  11        6.42        8.27      5.08 o
   2  13  11        6.05        7.47      5.38 o
   3  13  11        2.21        1.99      5.02 o
  -7  14  11       12.17       12.02     11.35 o
  -6  14  11        4.89        6.67      5.44 o
  -5  14  11       24.29       19.07      3.87 o
  -4  14  11       91.77       98.73      6.28 o
  -3  14  11       51.86       49.47      3.30 o
  -2  14  11      244.24      264.12      9.48 o
  -1  14  11       54.16       51.24      5.38 o
   0  14  11       50.02       48.64      5.17 o
   1  14  11        2.12        1.54      4.07 o
   2  14  11        7.11       -4.62      4.85 o
  -7  15  11        0.01       -7.41      7.41 o
  -6  15  11        1.09        3.85      5.68 o
  -5  15  11        2.02       -3.47      4.16 o
  -4  15  11        1.10        1.20      4.16 o
  -3  15  11        7.46        3.82      2.53 o
  -2  15  11        1.08       -3.87      3.87 o
  -1  15  11        9.03        8.13      4.16 o
   0  15  11        6.08        9.61      4.74 o
   1  15  11        2.44        0.60      4.61 o
  -5  16  11        4.10        4.32      5.07 o
  -4  16  11       82.67       86.67      7.18 o
  -3  16  11       41.23       49.90      5.49 o
  -2  16  11       10.91       12.55      4.65 o
  -1  16  11        0.20        1.14     11.35 o
   0  16  11        0.33       -0.11      9.26 o
  -4  17  11       56.63       57.72      8.60 o
  -3  17  11       25.41       22.49      5.17 o
  -2  17  11        0.02       -5.60      5.60 o
 -11   0  12        1.54        2.99      7.17 o
 -10   0  12       37.01       36.45      5.38 o
  -9   0  12       57.18       65.15      5.98 o
  -8   0  12        0.07        5.38      2.99 o
  -7   0  12      153.29      157.84      7.17 o
  -6   0  12        7.13        1.79      1.79 o
  -5   0  12       36.58       34.66      6.57 o
  -4   0  12      115.88      118.37     11.36 o
  -3   0  12        6.30        0.00      5.98 o
  -2   0  12        0.63       -5.38      6.57 o
  -1   0  12      226.61      251.79     13.76 o
   0   0  12       18.44       20.92      7.77 o
   1   0  12       17.50       13.15      3.59 o
   2   0  12        3.24       -0.60      3.59 o
   3   0  12       15.09       12.55      5.98 o
   4   0  12       18.37       19.12      6.57 o
   5   0  12        0.21       -7.77      7.77 o
 -11   1  12       12.01        7.46     11.35 o
 -10   1  12        1.19        4.45      3.68 o
  -9   1  12       14.39       14.42      3.30 o
  -8   1  12       11.09       13.97      2.87 o
  -7   1  12       56.43       57.64      2.87 o
  -6   1  12      337.00      331.66      6.12 o
  -5   1  12        1.10        3.88      5.08 o
  -4   1  12        0.45        3.41      5.38 o
  -3   1  12        8.28       -2.44      4.59 o
  -2   1  12       12.91        9.18     13.15 o
  -1   1  12      245.93      256.33     10.61 o
   0   1  12      326.91      341.51     11.06 o
   1   1  12       99.83       97.91      6.87 o
   2   1  12       69.25       77.77      5.07 o
   3   1  12       25.52       33.38      4.42 o
   4   1  12       13.33        9.81      4.78 o
   5   1  12        0.00       -5.89      6.03 o
 -11   2  12       11.62       20.91      9.26 o
 -10   2  12        0.23        3.09      3.57 o
  -9   2  12        3.95        1.28      2.87 o
  -8   2  12       81.03       71.14      4.74 o
  -7   2  12       84.95       83.76      3.57 o
  -6   2  12        1.56        1.20      1.11 o
  -5   2  12      845.89      943.05     28.48 o
  -4   2  12      183.01      230.96     10.04 o
  -3   2  12        4.37        0.65      4.59 o
  -2   2  12        8.52        6.72      4.86 o
  -1   2  12       12.08       12.25      5.92 o
   0   2  12        0.04        2.24      2.27 o
   1   2  12      119.49      110.29      3.98 o
   2   2  12        0.03       -2.30      2.30 o
   3   2  12        0.69       -3.43      3.43 o
   4   2  12        9.56        9.45      4.59 o
   5   2  12        0.32       -6.34      6.34 o
 -10   3  12      144.53      159.33      8.42 o
  -9   3  12       38.44       45.30      5.68 o
  -8   3  12        2.38        3.59      2.96 o
  -7   3  12        2.57        1.70      2.72 o
  -6   3  12       59.71       59.99      2.43 o
  -5   3  12        9.51       12.06      4.18 o
  -4   3  12      587.89      674.06     31.44 o
  -3   3  12      102.62      106.03      7.39 o
  -2   3  12       64.08       71.34      9.86 o
  -1   3  12        5.00        7.38     12.25 o
   0   3  12        2.92       -2.72      2.72 o
   1   3  12       21.99       21.40      4.78 o
   2   3  12       49.87       48.44      3.61 o
   3   3  12       12.92       17.43      3.53 o
   4   3  12        0.25        1.48      5.38 o
   5   3  12        0.89       -5.71      8.96 o
 -10   4  12        8.76       -1.61      3.30 o
  -9   4  12        0.74        0.32      4.78 o
  -8   4  12        0.18        4.57      3.57 o
  -7   4  12       11.48        7.84      3.43 o
  -6   4  12      119.39      123.21      5.68 o
  -5   4  12      157.61      149.39      5.69 o
  -4   4  12       10.26       13.21      8.07 o
  -3   4  12      108.08      104.41      6.74 o
  -2   4  12        9.92        3.31      6.87 o
  -1   4  12       38.58       40.33      3.79 o
   0   4  12        0.12        2.79      3.74 o
   1   4  12       36.99       37.36      3.29 o
   2   4  12        4.89       10.76      4.78 o
   3   4  12        1.75        1.20      3.07 o
   4   4  12        3.68        1.31      3.98 o
   5   4  12        5.30        8.17      5.17 o
 -10   5  12        1.09       -3.74      3.74 o
  -9   5  12        4.18        0.37      3.30 o
  -8   5  12       12.71        6.61      3.57 o
  -7   5  12        0.05        2.95      3.30 o
  -6   5  12        0.93       -1.88      2.18 o
  -5   5  12      276.65      294.42     14.36 o
  -4   5  12      102.83      106.97      5.29 o
  -3   5  12      248.14      258.76     12.86 o
  -2   5  12      321.13      335.45     14.66 o
  -1   5  12       19.05       19.87      4.78 o
   0   5  12        0.44       -3.21      3.21 o
   1   5  12       37.08       35.91      3.07 o
   2   5  12       11.91       10.76      3.07 o
   3   5  12        1.14        0.03      3.53 o
   4   5  12        0.81       -1.48      4.07 o
 -10   6  12        3.03       -6.16      9.56 o
  -9   6  12        0.31        1.23      3.43 o
  -8   6  12       78.68       61.30      5.98 o
  -7   6  12       82.50       92.48      8.97 o
  -6   6  12       23.46       30.78      3.61 o
  -5   6  12      221.47      250.04     11.32 o
  -4   6  12       33.03       22.81      6.87 o
  -3   6  12      473.20      507.02     27.24 o
  -2   6  12       58.08       63.27      5.97 o
  -1   6  12        0.29        3.17      5.38 o
   0   6  12        1.78        2.27      1.79 o
   1   6  12       35.38       40.53      4.18 o
   2   6  12        4.12        2.53      3.57 o
   3   6  12        2.00        0.13      6.87 o
   4   6  12        8.67       -0.46      4.42 o
 -10   7  12       14.43       18.82      6.34 o
  -9   7  12        5.97        6.45      3.68 o
  -8   7  12        1.70        0.28      5.98 o
  -7   7  12        7.32        7.08      5.08 o
  -6   7  12        1.01        5.23      3.07 o
  -5   7  12        0.16       -4.74      4.74 o
  -4   7  12      325.11      360.49      8.75 o
  -3   7  12       67.52       64.11      4.48 o
  -2   7  12      294.97      299.04      8.43 o
  -1   7  12      111.92      130.50     11.96 o
   0   7  12        1.54        0.51      2.22 o
   1   7  12       22.02       22.66      3.53 o
   2   7  12       44.01       40.97      9.86 o
   3   7  12        0.01        3.12      4.74 o
   4   7  12        1.28        0.94      4.48 o
 -10   8  12        0.12        5.01     10.16 o
  -9   8  12        1.58        1.05      6.87 o
  -8   8  12       21.28       27.42      4.07 o
  -7   8  12        1.41        2.06      4.18 o
  -6   8  12       20.55       16.82      3.43 o
  -5   8  12       14.25       21.95      3.15 o
  -4   8  12        4.55        0.34      4.30 o
  -3   8  12      169.20      159.87     10.76 o
  -2   8  12      153.77      164.25      7.47 o
  -1   8  12       14.66       17.71      4.48 o
   0   8  12       99.96      113.91      5.60 o
   1   8  12       15.05       21.13      7.77 o
   2   8  12       11.29        6.57      4.48 o
   3   8  12        3.36        1.54      4.86 o
   4   8  12        0.21        2.67      5.08 o
  -9   9  12       87.19      101.69     15.84 o
  -8   9  12      143.90      153.95      8.51 o
  -7   9  12       57.99       57.10      5.86 o
  -6   9  12        9.97       11.83      8.07 o
  -5   9  12        2.10        3.31      2.53 o
  -4   9  12       21.84       10.16      8.07 o
  -3   9  12        0.95        4.33      2.83 o
  -2   9  12       39.00       24.86      4.78 o
  -1   9  12        2.01        3.08      2.99 o
   0   9  12      194.58      227.94      7.90 o
   1   9  12       15.69       24.55      4.16 o
   2   9  12        5.87        4.66      3.98 o
   3   9  12        7.93        4.18      5.07 o
  -9  10  12       26.23       28.39      7.17 o
  -8  10  12        3.12        1.90      4.78 o
  -7  10  12      151.21      204.61     39.16 o
  -6  10  12        2.25       -0.66      4.18 o
  -5  10  12       47.56       55.40      4.85 o
  -4  10  12        2.07        4.01      7.47 o
  -3  10  12        8.56        9.83      3.88 o
  -2  10  12        3.15        3.73      2.43 o
  -1  10  12        8.83        7.30      6.87 o
   0  10  12        0.17        3.90      4.78 o
   1  10  12        0.57        0.35      3.87 o
   2  10  12        1.34        5.70      5.02 o
   3  10  12        3.91        4.39      4.74 o
  -8  11  12       11.96       11.77      6.12 o
  -7  11  12       31.62       22.97      4.94 o
  -6  11  12       10.51       15.78      5.17 o
  -5  11  12        2.11        2.56      3.53 o
  -4  11  12       16.76       16.33      4.48 o
  -3  11  12       12.07        9.28      3.15 o
  -2  11  12        0.60        1.00      3.88 o
  -1  11  12        2.42        4.42      2.98 o
   0  11  12        0.49        7.04      4.18 o
   1  11  12        3.81        0.06      4.78 o
   2  11  12       18.99       21.67     10.16 o
   3  11  12       17.56       17.47      6.87 o
  -8  12  12        2.31        8.33      6.17 o
  -7  12  12        2.29        4.57      4.52 o
  -6  12  12        8.30        7.55      4.33 o
  -5  12  12       81.19      107.10      6.72 o
  -4  12  12        2.64        1.79      2.98 o
  -3  12  12        0.00       -1.24      2.61 o
  -2  12  12        0.76        0.82      5.08 o
  -1  12  12        5.76        8.73      5.08 o
   0  12  12       12.93       16.28      4.16 o
   1  12  12       18.71       22.53      4.42 o
   2  12  12        2.32        1.42      5.42 o
  -7  13  12        9.78        1.20      6.30 o
  -6  13  12        0.84        3.59      4.15 o
  -5  13  12        0.02       -1.38      4.00 o
  -4  13  12       67.41       80.88      6.87 o
  -3  13  12       45.74       48.40      4.48 o
  -2  13  12        0.90        2.25      3.57 o
  -1  13  12        3.69        5.59      6.27 o
   0  13  12        0.39        2.63      4.78 o
   1  13  12       11.75       12.08      4.52 o
  -6  14  12       47.65       48.35     12.85 o
  -5  14  12        7.45        0.07      4.78 o
  -4  14  12       29.74       38.98      5.30 o
  -3  14  12        1.61        2.26      4.00 o
  -2  14  12        1.56        5.92      4.78 o
  -1  14  12       19.04       13.80      4.59 o
   0  14  12        2.69        3.94      4.18 o
   1  14  12        0.91       -0.31      4.74 o
  -5  15  12       48.05       37.38      5.97 o
  -4  15  12        7.29       -1.12      5.08 o
  -3  15  12       55.08       54.09      5.45 o
  -2  15  12       23.19       22.96      5.44 o
  -1  15  12      108.23      104.04      7.61 o
 -10   1  13       12.60       12.43      4.16 o
  -9   1  13        0.00        3.13      2.72 o
  -8   1  13       57.60       53.51      2.96 o
  -7   1  13        6.09        6.44      2.09 o
  -6   1  13      282.80      317.53     12.89 o
  -5   1  13        4.23        4.18      4.65 o
  -4   1  13       58.47       44.90      6.89 o
  -3   1  13        0.43       -2.49      4.85 o
  -2   1  13       28.00       25.41      6.54 o
  -1   1  13       17.45       25.10      5.86 o
   0   1  13       55.38       49.67      6.34 o
   1   1  13       13.39       12.50      2.69 o
   2   1  13       14.96       12.36      2.53 o
   3   1  13        0.57        3.88      5.08 o
   4   1  13        1.13        0.19      7.90 o
 -10   2  13        7.40        7.50      3.73 o
  -9   2  13       45.57       38.75      7.77 o
  -8   2  13        6.04       12.10      3.07 o
  -7   2  13        0.03       -0.51      1.43 o
  -6   2  13      138.57      130.10      7.47 o
  -5   2  13       52.19       66.75      6.17 o
  -4   2  13       26.36       17.33      7.77 o
  -3   2  13       55.34       56.92     11.06 o
  -2   2  13        0.21        8.96      5.97 o
  -1   2  13        8.14       -1.37      5.74 o
   0   2  13        0.93       17.48      8.37 o
   1   2  13       20.44       14.94      3.74 o
   2   2  13       24.36       23.51      3.88 o
   3   2  13        4.64        7.80      3.88 o
   4   2  13        0.55        0.00      7.61 o
 -10   3  13       10.69       10.16      5.38 o
  -9   3  13        1.04        9.13      4.30 o
  -8   3  13       40.27       38.06      4.30 o
  -7   3  13        0.11       -1.68      1.68 o
  -6   3  13        6.04        7.77      5.68 o
  -5   3  13       43.24       24.80      5.17 o
  -4   3  13        0.14        3.03      5.98 o
  -3   3  13       94.95       88.67      8.37 o
  -2   3  13       20.43       20.63      5.61 o
  -1   3  13        0.00        2.85      5.69 o
   0   3  13        9.03        8.03      3.29 o
   1   3  13        5.77       -0.84     10.76 o
   2   3  13        0.72        1.62      2.99 o
   3   3  13        0.94        5.01      5.68 o
   4   3  13        0.80        3.87      7.57 o
 -10   4  13       55.09       48.11      5.27 o
  -9   4  13       92.73      113.98      7.15 o
  -8   4  13       25.60       19.93      3.87 o
  -7   4  13        1.87       -0.30      4.48 o
  -6   4  13        0.12        2.76      5.08 o
  -5   4  13      180.19      169.78     15.85 o
  -4   4  13        0.10       -1.48      4.52 o
  -3   4  13       32.68       28.25      5.74 o
  -2   4  13       26.82       24.42      8.37 o
  -1   4  13        0.45       -5.38      5.38 o
   0   4  13        4.32       10.36      3.88 o
   1   4  13       16.82       14.83      4.59 o
   2   4  13        0.66       -1.59      5.98 o
   3   4  13        2.82       -3.33      4.30 o
   4   4  13        4.99       10.88     17.33 o
 -10   5  13       12.68       21.74      6.87 o
  -9   5  13       16.82       12.07      4.07 o
  -8   5  13       40.40       38.42      4.30 o
  -7   5  13       22.29       22.71      3.07 o
  -6   5  13       77.38       73.76      6.03 o
  -5   5  13       35.68       43.04      4.48 o
  -4   5  13       80.83       93.77      6.96 o
  -3   5  13      123.15      124.50     15.54 o
  -2   5  13      165.48      191.82     14.95 o
  -1   5  13       96.09       98.64      5.69 o
   0   5  13       10.39        9.44      3.88 o
   1   5  13       15.93       12.56      2.18 o
   2   5  13        0.68        1.59      2.67 o
   3   5  13        1.40        4.06      3.88 o
  -9   6  13        0.00       -1.79      4.78 o
  -8   6  13       35.96       32.57      4.16 o
  -7   6  13       10.78       12.14      3.21 o
  -6   6  13       25.68       22.85      5.02 o
  -5   6  13       25.21       30.10      6.87 o
  -4   6  13        8.40        9.97      2.85 o
  -3   6  13       16.62       16.39      3.83 o
  -2   6  13       13.23       10.43      4.78 o
  -1   6  13       18.68       23.47      6.27 o
   0   6  13       11.09       14.16      3.53 o
   1   6  13        0.29        1.39      2.99 o
   2   6  13        4.31        4.58      3.21 o
   3   6  13        1.46        6.35      3.87 o
  -9   7  13       74.10       77.89     10.76 o
  -8   7  13        1.29        0.53      3.53 o
  -7   7  13       64.96       84.08      7.47 o
  -6   7  13        5.54        6.11      5.30 o
  -5   7  13      103.00      106.70     10.16 o
  -4   7  13       27.78       16.59      3.29 o
  -3   7  13       92.24      114.22      5.58 o
  -2   7  13        0.39        4.78      4.48 o
  -1   7  13       73.01       90.81     11.95 o
   0   7  13      108.12      119.31      6.61 o
   1   7  13       43.06       42.54      3.26 o
   2   7  13        1.88        4.90      3.98 o
   3   7  13        1.35        1.75      5.44 o
  -9   8  13        1.12        5.32      8.07 o
  -8   8  13       58.06       52.67     11.36 o
  -7   8  13        0.64        3.30      3.43 o
  -6   8  13       21.46       27.58      3.15 o
  -5   8  13       31.64       32.40      5.68 o
  -4   8  13       50.56       60.64      2.89 o
  -3   8  13        2.52        1.48      4.78 o
  -2   8  13       37.29       25.45      6.12 o
  -1   8  13      161.84      168.82      8.97 o
   0   8  13        0.09        2.39      4.30 o
   1   8  13      114.37      103.71      5.86 o
   2   8  13        3.43       -2.99      6.27 o
   3   8  13       26.83       29.54      7.18 o
  -8   9  13        4.84        8.68      4.52 o
  -7   9  13        0.13        3.85      3.73 o
  -6   9  13       11.47       15.80      4.48 o
  -5   9  13        2.19       -2.36      4.42 o
  -4   9  13        7.05        4.83      4.74 o
  -3   9  13       23.66       25.24      3.30 o
  -2   9  13        3.71        3.26      2.72 o
  -1   9  13        3.24        2.57      3.57 o
   0   9  13      137.48      135.68      6.46 o
   1   9  13        2.30        3.05      3.73 o
   2   9  13        4.96        5.98      5.92 o
  -8  10  13        3.55       -5.98      8.96 o
  -7  10  13        0.38        5.91      3.61 o
  -6  10  13        0.40       -0.60      3.74 o
  -5  10  13       23.07       22.38      4.86 o
  -4  10  13        3.93        2.80      7.47 o
  -3  10  13        1.60        2.27      2.32 o
  -2  10  13      100.73       95.28      5.69 o
  -1  10  13        1.07        2.02      2.53 o
   0  10  13        2.63       -0.63      3.53 o
   1  10  13        0.02       -5.02      5.02 o
   2  10  13       14.92       12.53      6.54 o
  -7  11  13       21.14       13.08      5.30 o
  -6  11  13       51.85       48.60      5.42 o
  -5  11  13       41.79       37.51      6.17 o
  -4  11  13        4.10       10.09      5.52 o
  -3  11  13        9.90       10.56      3.29 o
  -2  11  13        8.44        0.37      7.77 o
  -1  11  13       43.52       42.63      4.30 o
   0  11  13        3.49       10.04      4.42 o
   1  11  13        4.26        0.60      4.65 o
  -7  12  13        1.22        0.68      6.57 o
  -6  12  13       48.29       45.91      8.66 o
  -5  12  13        2.86       -2.99      5.02 o
  -4  12  13       10.76        7.23      4.59 o
  -3  12  13        3.07        1.69      4.86 o
  -2  12  13        0.15       -1.79      3.21 o
  -1  12  13        0.23        4.55      7.77 o
   0  12  13        0.04       -3.16      4.42 o
   1  12  13        0.72       -2.65      5.27 o
  -6  13  13       42.31       38.89      7.57 o
  -5  13  13        1.01       -0.29      4.74 o
  -4  13  13        0.10       -2.34      5.68 o
  -3  13  13       34.17       29.10      6.06 o
  -2  13  13        0.01       -4.23      9.26 o
  -1  13  13       86.11       86.71      6.54 o
   0  13  13        4.66        1.94      5.87 o
  -4  14  13        7.19       12.57      5.68 o
  -3  14  13        3.62       11.35      6.76 o
  -2  14  13       32.22       34.71      6.54 o
  -9   0  14        3.30        4.18      4.18 o
  -8   0  14       14.87       10.16      2.39 o
  -7   0  14       53.89       82.48      8.37 o
  -6   0  14      140.95      205.06     14.95 o
  -5   0  14       76.91       62.76     10.76 o
  -4   0  14        0.68       -0.60      7.77 o
  -3   0  14      168.21      173.39     15.55 o
  -2   0  14       18.42        6.57      9.56 o
  -1   0  14       15.90       16.13      8.96 o
   0   0  14       62.85       62.76      8.37 o
   1   0  14        1.32       15.54      9.56 o
   2   0  14       61.54       46.02     12.55 o
   3   0  14       11.49       16.13     11.35 o
  -9   1  14        9.81       10.57      4.78 o
  -8   1  14        9.11        2.39      1.69 o
  -7   1  14      194.88      183.86     10.76 o
  -6   1  14       57.77       68.28     11.36 o
  -5   1  14       42.75       25.02      6.12 o
  -4   1  14       10.21       12.81      6.17 o
  -3   1  14       11.91       21.83      7.15 o
  -2   1  14       26.87       20.10      6.89 o
  -1   1  14       88.69      107.11     17.04 o
   0   1  14       40.75       35.71      5.87 o
   1   1  14        0.11       -1.15      5.69 o
   2   1  14        1.08       10.94      7.39 o
   3   1  14        9.21        6.57      8.03 o
  -9   2  14       13.58       14.94      3.57 o
  -8   2  14       67.37       79.85      5.38 o
  -7   2  14        2.27        3.90      3.61 o
  -6   2  14        4.44        2.69      4.16 o
  -5   2  14       10.36       15.81      5.22 o
  -4   2  14       14.60       13.01      5.44 o
  -3   2  14        0.08        3.08      8.96 o
  -2   2  14      136.91      149.17     10.99 o
  -1   2  14       15.75       10.45      7.77 o
   0   2  14        6.01        0.70      6.12 o
   1   2  14        8.41        3.88      2.83 o
   2   2  14       17.27       12.13      8.47 o
   3   2  14        5.18      -11.05     11.05 o
  -9   3  14       22.31       15.03      3.73 o
  -8   3  14       14.15       18.96      4.78 o
  -7   3  14        1.40        0.92      1.72 o
  -6   3  14       90.57       76.15      6.58 o
  -5   3  14       16.59        7.53      4.97 o
  -4   3  14      129.19      145.41     14.35 o
  -3   3  14      121.91      124.04     10.34 o
  -2   3  14        4.92        9.10      5.60 o
  -1   3  14        4.55       -1.90      4.85 o
   0   3  14       10.40        2.34      5.44 o
   1   3  14        1.63        1.23      3.26 o
   2   3  14       12.57        7.27      7.57 o
  -9   4  14       55.42       58.87      5.52 o
  -8   4  14       26.17       32.57      2.72 o
  -7   4  14       32.51       37.56     10.76 o
  -6   4  14        0.19        0.74      2.28 o
  -5   4  14       11.54       17.33      7.17 o
  -4   4  14        4.50       -1.56      4.74 o
  -3   4  14        4.72       -5.92      5.92 o
  -2   4  14       16.35       27.30      6.30 o
  -1   4  14        2.29        3.77      6.87 o
   0   4  14        5.42        5.12      1.75 o
   1   4  14        1.50       -0.27      4.15 o
   2   4  14        1.38        3.18      7.90 o
  -9   5  14        9.74        5.51      5.60 o
  -8   5  14        3.51        3.59      2.53 o
  -7   5  14        1.15        2.62      5.68 o
  -6   5  14       41.44       52.77      9.86 o
  -5   5  14        3.17       -0.54      8.07 o
  -4   5  14        0.01        5.08      4.75 o
  -3   5  14        1.12        0.67      4.61 o
  -2   5  14       28.84       24.05      5.69 o
  -1   5  14       26.50       21.21      6.76 o
   0   5  14        3.92       -0.33      3.68 o
   1   5  14        0.48       -1.48      4.52 o
   2   5  14        3.53        0.36      9.56 o
  -9   6  14        0.10        0.51      5.98 o
  -8   6  14        0.91        3.59      4.78 o
  -7   6  14       14.67        7.66      4.59 o
  -6   6  14       12.49        5.61      4.07 o
  -5   6  14       14.01       16.38      9.26 o
  -4   6  14       33.76       39.14      5.08 o
  -3   6  14       82.56       75.65      5.82 o
  -2   6  14      224.76      215.14      9.48 o
  -1   6  14      216.37      259.79     12.05 o
   0   6  14      113.50      122.30      6.89 o
   1   6  14       37.39       57.62     21.51 o
   2   6  14        2.82       -4.93     17.93 o
  -8   7  14        0.36        1.49      4.86 o
  -7   7  14        0.03        6.52      8.07 o
  -6   7  14        3.87        9.38      5.07 o
  -5   7  14       31.36       25.54      5.07 o
  -4   7  14       29.97       27.44      7.77 o
  -3   7  14       37.09       22.97      4.44 o
  -2   7  14      132.11      123.78      7.37 o
  -1   7  14       71.14       73.27     10.16 o
   0   7  14       19.24       14.03      4.52 o
   1   7  14       10.51       10.23      7.15 o
   2   7  14        3.30       -7.41      7.41 o
  -8   8  14       10.09        5.68      6.87 o
  -7   8  14       51.11       76.01      8.67 o
  -6   8  14       11.83       11.19      4.42 o
  -5   8  14        0.22        1.68      3.79 o
  -4   8  14        3.41        4.81      2.31 o
  -3   8  14        0.17        4.37      7.17 o
  -2   8  14       12.74        4.08      5.52 o
  -1   8  14       74.65       66.78      5.87 o
   0   8  14        1.74        5.32      4.59 o
   1   8  14       48.41       42.29      7.61 o
  -7   9  14        0.34        6.77      5.60 o
  -6   9  14       50.06       64.43     10.16 o
  -5   9  14       21.55       21.54      5.07 o
  -4   9  14       15.26       24.13      8.37 o
  -3   9  14       12.91       12.55      3.33 o
  -2   9  14        5.28        9.58      5.42 o
  -1   9  14        0.09        4.18      4.23 o
   0   9  14        3.49        7.79      9.56 o
   1   9  14        6.54        8.64      6.30 o
  -7  10  14       76.31       78.85      8.88 o
  -6  10  14       46.91       45.14      7.17 o
  -5  10  14        6.75       -2.60      5.82 o
  -4  10  14        3.08       -0.12      3.98 o
  -3  10  14        4.28       -2.89      3.26 o
  -2  10  14        2.06       -7.47     10.46 o
  -1  10  14        0.72        8.17      9.86 o
   0  10  14        3.37       -6.27      6.27 o
  -6  11  14       63.99       87.19     11.06 o
  -5  11  14        1.01       -2.24      5.38 o
  -4  11  14        0.12        2.39      5.07 o
  -3  11  14       10.37       10.67      8.96 o
  -2  11  14        6.34        2.53      7.39 o
  -1  11  14        3.67       -1.73      7.47 o
  -5  12  14        1.40       -2.99      5.92 o
  -4  12  14        1.16        1.83      6.03 o
  -3  12  14        0.40        6.51      5.52 o
  -2  12  14      138.50      149.16     10.12 o
  -8   1  15        1.44       -0.92      9.26 o
  -7   1  15       97.67      100.24      7.90 o
  -6   1  15       11.38       16.47      6.27 o
  -5   1  15       29.12       40.22      6.96 o
  -4   1  15        0.36        5.13      6.46 o
  -3   1  15        8.62        5.68      7.29 o
  -2   1  15        0.17        3.59      6.54 o
  -1   1  15       19.96       14.73      6.12 o
   0   1  15        0.46       -5.87      5.87 o
   1   1  15        0.56       -7.57      7.57 o
  -8   2  15       35.13       31.75     11.35 o
  -7   2  15       51.62       50.23      5.60 o
  -6   2  15        1.20       -1.89      4.86 o
  -5   2  15      117.05      116.90      9.18 o
  -4   2  15       65.47       55.78     21.52 o
  -3   2  15       30.42       47.91     15.54 o
  -2   2  15       47.08       70.35     10.16 o
  -1   2  15        0.41        5.72      5.74 o
   0   2  15        1.72       -3.13      6.03 o
   1   2  15        4.96        0.84      9.26 o
  -8   3  15        1.88        0.81      7.26 o
  -7   3  15       18.83        6.71     19.42 o
  -6   3  15        0.40       -3.87      3.87 o
  -5   3  15        1.84       -5.97      5.97 o
  -4   3  15        2.66       -7.29      7.29 o
  -3   3  15       21.10       37.13      8.17 o
  -2   3  15        0.05       -9.56      9.56 o
  -1   3  15        0.01        8.45     12.25 o
   0   3  15        0.06       10.97      7.17 o
   1   3  15        2.38       -6.16      7.31 o
  -8   4  15        4.69       -5.04     19.42 o
  -7   4  15        1.44       -3.73      6.30 o
  -6   4  15        4.78        4.38      2.79 o
  -5   4  15       33.60       35.13      6.17 o
  -4   4  15       31.74       31.68      6.46 o
  -3   4  15        0.97       -0.60      7.15 o
  -2   4  15        3.28       -3.30      5.17 o
  -1   4  15       29.80       25.78      7.39 o
   0   4  15        0.65       -1.49      6.72 o
   1   4  15       12.56        8.84      7.96 o
  -8   5  15       74.13       79.44     10.68 o
  -7   5  15        1.06        1.12      8.47 o
  -6   5  15        5.85        7.49      6.89 o
  -5   5  15        2.37        3.98      8.37 o
  -4   5  15       11.82       -0.87     18.82 o
  -3   5  15       30.70       30.38      7.04 o
  -2   5  15        1.54        4.04      5.17 o
  -1   5  15        7.37       -2.90     10.46 o
   0   5  15        2.61       23.99      8.75 o
   1   5  15        0.12        4.25      9.61 o
  -7   6  15        3.46       -7.41     11.35 o
  -6   6  15        5.90       14.76     12.55 o
  -5   6  15        8.88       23.26      9.72 o
  -4   6  15        1.59       -2.62      7.17 o
  -3   6  15        0.57        1.86      7.17 o
  -2   6  15       63.68       72.86      6.85 o
  -1   6  15       28.17       14.23      6.89 o
   0   6  15        0.10       -7.08      7.60 o
  -7   7  15      101.40       96.38     10.76 o
  -6   7  15        9.32       15.10     12.55 o
  -5   7  15        0.57       -7.80      7.80 o
  -4   7  15        1.00        3.28     26.29 o
  -3   7  15       28.30       25.98      8.37 o
  -2   7  15        2.95       -1.86      7.17 o
  -1   7  15        0.05       -3.48      9.26 o
   0   7  15        2.10       -2.17      6.17 o
  -6   8  15        4.62       12.18      8.74 o
  -5   8  15        0.92        8.15      7.84 o
  -4   8  15        0.44        1.63      8.23 o
  -3   8  15       33.06       31.63      6.17 o
  -2   8  15       16.97       23.31      5.97 o
  -1   8  15       17.60        2.80      6.46 o
  -6   9  15        0.04        0.50     12.25 o
  -5   9  15        2.95       -0.85      7.90 o
  -4   9  15        1.60        5.73      6.72 o
  -3   9  15        1.17       -6.04      7.74 o
  -2   9  15        5.16       19.65      7.47 o
  -4  10  15       30.29       29.21      6.89 o
  -3  10  15        2.16       14.02     12.55 o
  -7   0  16       21.43       43.62     14.34 o
  -6   0  16       63.29       48.41      8.96 o
  -5   0  16        0.76       -3.59      8.37 o
  -4   0  16       12.52      -11.35     11.35 o
  -3   0  16        0.01        7.77     11.35 o
  -2   0  16        3.17       -9.56      9.56 o
  -1   0  16        0.03       13.74     10.16 o
  -7   1  16       13.14       11.60     10.35 o
  -6   1  16       28.04       28.55      7.31 o
  -5   1  16        3.11        0.90      6.76 o
  -4   1  16       17.69        8.46     15.84 o
  -3   1  16        0.25       -6.80      7.17 o
  -2   1  16       15.25        8.90      9.26 o
  -1   1  16        9.08        9.26      7.61 o
  -7   2  16        2.28       -9.90     12.33 o
  -6   2  16        0.16        0.99      6.83 o
  -5   2  16        4.94       -0.72      6.96 o
  -4   2  16       40.90       29.18      7.77 o
  -3   2  16        0.08       -4.66      7.57 o
  -2   2  16       64.40       70.12     13.15 o
  -1   2  16        0.89       11.98      8.32 o
  -7   3  16       21.21       11.82      8.05 o
  -6   3  16       11.69       12.52      7.23 o
  -5   3  16       26.44       23.50      6.36 o
  -4   3  16        4.64       -7.15      7.15 o
  -3   3  16        1.36       -7.44      7.47 o
  -2   3  16        1.57        2.65      7.74 o
  -1   3  16       14.11       20.42      8.96 o
  -6   4  16        3.71       12.55      8.84 o
  -5   4  16        1.09       -4.35     10.76 o
  -4   4  16        0.61       -6.96      6.96 o
  -3   4  16        4.33        8.75      9.26 o
  -2   4  16       18.58       24.10     11.65 o
  -1   4  16        1.93       -6.37      7.17 o
  -6   5  16       16.66        2.42      8.60 o
  -5   5  16        0.02       -9.86      9.86 o
  -4   5  16       11.54       -0.81     12.38 o
  -3   5  16        4.72        6.52      7.90 o
  -2   5  16        0.01       -3.55      7.15 o
  -5   6  16        1.32       -9.28      9.28 o
  -4   6  16       48.18       50.35     11.06 o
  -3   6  16        1.75       -5.11      8.37 o
  -4   7  16        2.96        6.57     16.73 o
 
